# Supplementary material for: Long terminal repeats (LTR) and transcription factors regulate PHRE1 and PHRE2 activity in Moso bamboo under heat stress
Source: BMC Plant Biol. 2021 Dec 9;21:585. doi: 10.1186/s12870-021-03339-1 (PMC8656106; doi:10.1186/s12870-021-03339-1)
Supplement: Supplementary file 3 — Additional file 3. [file 12870_2021_3339_MOESM3_ESM.xls]

## Sheet: JASPAR  Analysis results-PHRE1 
Matrix ID	Name	Score	Relative score	Sequence ID	Start	End	Strand	Predicted sequence
MA0020.1	Dof2	8.76013	1	909_5ltr	224	229	-	AAAGCA
MA0053.1	MNB1A	8.11462	1	909_5ltr	225	229	-	AAAGC
MA0064.1	PBF	8.06214	1	909_5ltr	225	229	-	AAAGC
MA1030.1	P0510F09.23	11.0232	0.994408	909_5ltr	30	39	-	TACCCTAAAC
MA1085.1	WRKY40	9.16446	0.99299	909_5ltr	65	72	+	TAGTCAAG
MA1037.1	MYB24	10.6676	0.988164	909_5ltr	217	225	-	CAGTTAGGT
MA0021.1	Dof3	8.12874	0.978498	909_5ltr	224	229	-	AAAGCA
MA1684.1	Foxn1	8.9932	0.97745	909_5ltr	312	317	+	TGACGC
MA1027.1	KAN1	9.26065	0.968729	909_5ltr	106	113	+	AGTTATTC
MA0021.1	Dof3	7.84342	0.966367	909_5ltr	46	51	+	AAAGTA
MA0044.1	HMG-1	9.49562	0.965334	909_5ltr	149	157	+	GTCGTATTC
MA1071.1	DOF5.3	6.53031	0.962089	909_5ltr	175	181	+	TGTAAAG
MA0064.1	PBF	7.32517	0.960531	909_5ltr	46	50	+	AAAGT
MA1042.1	MYB59	11.5224	0.959849	909_5ltr	216	223	-	GTTAGGTT
MA1077.1	WRKY18	10.615	0.951999	909_5ltr	64	73	+	GTAGTCAAGC
MA1175.1	MYB81	11.5088	0.94975	909_5ltr	219	229	+	CTAACTGCTTT
MA1413.1	UIF1	10.6031	0.948845	909_5ltr	298	307	-	AAAGAATCGA
MA1408.1	FaEOBII	12.1443	0.948012	909_5ltr	215	224	-	AGTTAGGTTC
MA0984.1	DOF5.7	7.77505	0.943321	909_5ltr	177	184	+	TAAAGGGC
MA0987.1	PHYPADRAFT_140773	6.95627	0.940806	909_5ltr	43	52	+	GAGAAAGTAT
MA0987.1	PHYPADRAFT_140773	6.93801	0.94009	909_5ltr	175	184	+	TGTAAAGGGC
MA0021.1	Dof3	7.20765	0.939336	909_5ltr	178	183	+	AAAGGG
MA1071.1	DOF5.3	5.9966	0.938514	909_5ltr	43	49	+	GAGAAAG
MA0936.1	T11I18.17	9.23978	0.935513	909_5ltr	307	314	-	TCACGCCA
MA0053.1	MNB1A	6.78578	0.931989	909_5ltr	46	50	+	AAAGT
MA0053.1	MNB1A	6.78578	0.931989	909_5ltr	303	307	-	AAAGA
MA1088.1	WRKY48	7.73498	0.931953	909_5ltr	64	73	+	GTAGTCAAGC
MA0005.1	AG	10.349	0.931501	909_5ltr	88	98	+	CCTTAATGGGC
MA0983.1	DOF5.6	6.89913	0.930355	909_5ltr	175	182	+	TGTAAAGG
MA0982.1	DOF2.4	6.49267	0.929358	909_5ltr	44	50	+	AGAAAGT
MA0983.1	DOF5.6	6.87016	0.929291	909_5ltr	43	50	+	GAGAAAGT
MA0982.1	DOF2.4	6.43519	0.926949	909_5ltr	176	182	+	GTAAAGG
MA0989.1	PHYPADRAFT_153324	7.01309	0.926867	909_5ltr	43	51	+	GAGAAAGTA
MA0983.1	DOF5.6	6.76597	0.925462	909_5ltr	323	330	-	TGTAACGT
MA0981.1	DOF1.8	6.5925	0.925163	909_5ltr	175	184	+	TGTAAAGGGC
MA0989.1	PHYPADRAFT_153324	6.96275	0.925057	909_5ltr	175	183	+	TGTAAAGGG
MA1040.1	MYB46	9.93249	0.925051	909_5ltr	216	223	-	GTTAGGTT
MA1071.1	DOF5.3	5.65294	0.923334	909_5ltr	136	142	+	TGTAACG
MA1071.1	DOF5.3	5.65294	0.923334	909_5ltr	324	330	-	TGTAACG
MA0981.1	DOF1.8	6.51031	0.921776	909_5ltr	43	52	+	GAGAAAGTAT
MA0938.1	NAC058	8.91369	0.920719	909_5ltr	307	314	-	TCACGCCA
MA0950.1	ATHB-12	10.0152	0.920182	909_5ltr	288	295	+	CTTGATTG
MA1413.1	UIF1	9.11407	0.919937	909_5ltr	83	92	-	TAAGGTTCTG
MA1030.1	P0510F09.23	8.069	0.918279	909_5ltr	215	224	+	GAACCTAACT
MA0987.1	PHYPADRAFT_140773	6.37153	0.917887	909_5ltr	223	232	-	GCGAAAGCAG
MA1022.1	PHYPADRAFT_38837	6.87247	0.91745	909_5ltr	175	184	+	TGTAAAGGGC
MA1036.1	MYB111	9.37016	0.917344	909_5ltr	216	223	-	GTTAGGTT
MA1094.1	WRKY8	8.27954	0.916938	909_5ltr	65	73	+	TAGTCAAGC
MA0054.1	myb.Ph3	9.50915	0.916607	909_5ltr	102	110	-	TAACTGCTT
MA0054.1	myb.Ph3	9.50915	0.916607	909_5ltr	220	228	+	TAACTGCTT
MA1047.1	TGA5	8.79397	0.915222	909_5ltr	311	318	+	GTGACGCC
MA1092.1	WRKY63	9.23758	0.914174	909_5ltr	65	72	+	TAGTCAAG
MA1391.1	MYB33	9.98014	0.913934	909_5ltr	219	229	+	CTAACTGCTTT
MA1071.1	DOF5.3	5.39628	0.911997	909_5ltr	226	232	-	GCGAAAG
MA0954.1	ATHB-7	10.5132	0.91139	909_5ltr	287	296	-	ACAATCAAGC
MA1085.2	WRKY40	10.1625	0.909131	909_5ltr	64	73	+	GTAGTCAAGC
MA1044.1	NAC92	9.2992	0.908868	909_5ltr	305	316	-	CGTCACGCCAAA
MA0020.1	Dof2	6.89089	0.908069	909_5ltr	302	307	-	AAAGAA
MA0944.1	ARF8	8.25132	0.907972	909_5ltr	146	154	+	ATTGTCGTA
MA1022.1	PHYPADRAFT_38837	6.57909	0.905771	909_5ltr	43	52	+	GAGAAAGTAT
MA0974.1	CDF3	8.46971	0.904404	909_5ltr	176	184	+	GTAAAGGGC
MA1071.1	DOF5.3	5.21684	0.904071	909_5ltr	304	310	-	GCCAAAG
MA0982.1	DOF2.4	5.876	0.903511	909_5ltr	323	329	-	GTAACGT
MA0984.1	DOF5.7	6.42294	0.903017	909_5ltr	176	183	+	GTAAAGGG
MA1041.1	MYB55	9.47803	0.902685	909_5ltr	217	224	+	ACCTAACT
MA0983.1	DOF5.6	6.13078	0.902121	909_5ltr	136	143	+	TGTAACGC
MA0997.1	ERF069	7.1582	0.901043	909_5ltr	314	322	+	ACGCCGGGA
MA1391.1	MYB33	9.23011	0.900111	909_5ltr	101	111	-	ATAACTGCTTG
MA0120.1	id1	9.09305	0.899842	909_5ltr	239	250	+	TTTCCTCTACTG
MA1395.1	MYB77	10.3133	0.899216	909_5ltr	220	234	-	TTGCGAAAGCAGTTA
MA1355.1	TBP3	13.133	0.899176	909_5ltr	30	44	-	TCAATTACCCTAAAC
MA1175.1	MYB81	8.78126	0.898828	909_5ltr	101	111	-	ATAACTGCTTG
MA1039.1	MYB4	8.17313	0.898703	909_5ltr	216	223	-	GTTAGGTT
MA1394.1	MYB73	8.90582	0.897815	909_5ltr	17	27	+	TAACTGACGAA
MA1176.1	MYB119	10.05	0.896301	909_5ltr	136	146	-	TTGGCGTTACA
MA1078.1	WRKY2	7.89748	0.895894	909_5ltr	65	72	+	TAGTCAAG
MA1081.1	WRKY25	8.56075	0.895308	909_5ltr	65	72	+	TAGTCAAG
MA1070.1	TGA7	9.19233	0.894433	909_5ltr	310	319	+	CGTGACGCCG
MA1175.1	MYB81	8.53672	0.894263	909_5ltr	231	241	+	GCAACTATTTT
MA0129.1	TGA1A	7.71638	0.893464	909_5ltr	21	27	-	TTCGTCA
MA1181.1	MYB113	9.37294	0.893436	909_5ltr	219	229	-	AAAGCAGTTAG
MA1037.1	MYB24	7.06939	0.892651	909_5ltr	108	116	+	TTATTCGGC
MA0981.1	DOF1.8	5.76011	0.89086	909_5ltr	321	330	-	TGTAACGTTC
MA0932.1	AHL12	6.75414	0.890679	909_5ltr	233	240	+	AACTATTT
MA0932.1	AHL12	6.75414	0.890679	909_5ltr	233	240	-	AAATAGTT
MA1085.1	WRKY40	6.0745	0.890677	909_5ltr	275	282	+	GAGTCTAT
MA0939.1	NAC080	8.23251	0.89037	909_5ltr	307	314	-	TCACGCCA
MA0987.1	PHYPADRAFT_140773	5.65961	0.889982	909_5ltr	321	330	-	TGTAACGTTC
MA0129.1	TGA1A	7.61662	0.889705	909_5ltr	148	154	-	TACGACA
MA1058.1	SPL4	6.37412	0.889654	909_5ltr	148	156	-	AATACGACA
MA0020.1	Dof2	6.49265	0.888483	909_5ltr	46	51	+	AAAGTA
MA0936.1	T11I18.17	7.82612	0.887864	909_5ltr	148	155	-	ATACGACA
MA1388.1	AT3G24120	6.71201	0.887555	909_5ltr	107	114	-	CGAATAAC
MA1177.1	MYB65	9.24509	0.887225	909_5ltr	216	228	+	AACCTAACTGCTT
MA1427.1	NAC028	8.24533	0.88699	909_5ltr	56	64	-	CTTGCTTAA
MA1388.1	AT3G24120	6.66824	0.886577	909_5ltr	298	305	-	AGAATCGA
MA1394.1	MYB73	8.27439	0.886526	909_5ltr	220	230	+	TAACTGCTTTC
MA0982.1	DOF2.4	5.46971	0.886482	909_5ltr	234	240	-	AAATAGT
MA1372.1	STZ	7.53687	0.88582	909_5ltr	127	137	-	CACTCACACCC
MA0989.1	PHYPADRAFT_153324	5.86291	0.885514	909_5ltr	224	232	-	GCGAAAGCA
MA1086.1	WRKY43	8.00455	0.88368	909_5ltr	65	74	+	TAGTCAAGCA
MA1005.1	ERF3	8.26803	0.883222	909_5ltr	312	319	-	CGGCGTCA
MA1427.1	NAC028	7.97785	0.88179	909_5ltr	306	314	+	TTGGCGTGA
MA1197.1	CAMTA1	10.2437	0.881319	909_5ltr	178	189	+	AAAGGGCGTGAA
MA1079.1	WRKY21	7.64404	0.881012	909_5ltr	64	73	+	GTAGTCAAGC
MA1181.1	MYB113	8.65935	0.880816	909_5ltr	101	111	+	CAAGCAGTTAT
MA0986.1	DREB2C	8.70318	0.880749	909_5ltr	280	287	-	CACCGATA
MA1076.1	WRKY15	7.78083	0.879724	909_5ltr	65	74	+	TAGTCAAGCA
MA1022.1	PHYPADRAFT_38837	5.92162	0.879597	909_5ltr	321	330	-	TGTAACGTTC
MA0981.1	DOF1.8	5.46274	0.878606	909_5ltr	223	232	-	GCGAAAGCAG
MA0982.1	DOF2.4	5.27554	0.878343	909_5ltr	137	143	+	GTAACGC
MA1070.1	TGA7	8.40761	0.878163	909_5ltr	136	145	+	TGTAACGCCA
MA1071.1	DOF5.3	4.61368	0.877428	909_5ltr	319	325	+	GGGAACG
MA0973.1	CDF2	7.76046	0.877232	909_5ltr	43	52	+	GAGAAAGTAT
MA1353.1	AT1G72740	12.3996	0.876531	909_5ltr	28	42	+	GAGTTTAGGGTAATT
MA1294.1	MYB62	11.9034	0.876063	909_5ltr	215	229	-	AAAGCAGTTAGGTTC
MA1392.1	MYB98	10.3658	0.875914	909_5ltr	11	25	+	ATGAAGTAACTGACG
MA0064.1	PBF	5.74021	0.875645	909_5ltr	178	182	+	AAAGG
MA0064.1	PBF	5.74021	0.875645	909_5ltr	303	307	-	AAAGA
MA0953.1	ATHB-6	6.89471	0.875573	909_5ltr	288	296	-	ACAATCAAG
MA1024.1	HAT1	8.56521	0.874996	909_5ltr	287	296	-	ACAATCAAGC
MA0989.1	PHYPADRAFT_153324	5.56961	0.874969	909_5ltr	322	330	-	TGTAACGTT
MA1372.1	STZ	6.95387	0.874426	909_5ltr	123	133	-	CACACCCACAC
MA1057.1	SPL12	6.6759	0.873969	909_5ltr	149	156	-	AATACGAC
MA1181.1	MYB113	8.26904	0.873914	909_5ltr	16	26	-	TCGTCAGTTAC
MA0981.1	DOF1.8	5.33661	0.873408	909_5ltr	232	241	-	AAAATAGTTG
MA0987.1	PHYPADRAFT_140773	5.23248	0.87324	909_5ltr	319	328	+	GGGAACGTTA
MA0588.1	TGA1	8.76784	0.873196	909_5ltr	309	319	+	GCGTGACGCCG
MA0987.1	PHYPADRAFT_140773	5.21764	0.872659	909_5ltr	136	145	+	TGTAACGCCA
MA1407.1	bZIP14	8.47448	0.872399	909_5ltr	10	19	+	TATGAAGTAA
MA0977.1	DOF2.5	6.864	0.871529	909_5ltr	176	183	+	GTAAAGGG
MA0984.1	DOF5.7	5.36236	0.871403	909_5ltr	86	93	-	TTAAGGTT
MA0984.1	DOF5.7	5.347	0.870945	909_5ltr	186	193	+	TGAAGGGG
MA1007.1	PHYPADRAFT_173530	7.21463	0.870694	909_5ltr	124	131	+	TGTGGGTG
MA1007.1	PHYPADRAFT_173530	7.21463	0.870694	909_5ltr	280	287	+	TATCGGTG
MA1413.1	UIF1	6.57578	0.870657	909_5ltr	212	221	+	CAAGAACCTA
MA1677.1	NAC078	8.53253	0.870548	909_5ltr	210	221	+	AACAAGAACCTA
MA1038.1	MYB3	9.05557	0.870474	909_5ltr	214	224	-	AGTTAGGTTCT
MA1176.1	MYB119	8.51478	0.869486	909_5ltr	15	25	-	CGTCAGTTACT
MA0983.1	DOF5.6	5.23243	0.86911	909_5ltr	319	326	+	GGGAACGT
MA1045.1	NAC043	7.81431	0.868729	909_5ltr	11	20	+	ATGAAGTAAC
MA1413.1	UIF1	6.47058	0.868615	909_5ltr	213	222	-	TTAGGTTCTT
MA1016.1	GATA15	5.42247	0.868021	909_5ltr	288	296	+	CTTGATTGT
MA0977.1	DOF2.5	6.69203	0.86782	909_5ltr	44	51	+	AGAAAGTA
MA0999.1	ERF098	6.11762	0.867775	909_5ltr	313	320	-	CCGGCGTC
MA1041.1	MYB55	7.78631	0.867519	909_5ltr	261	268	+	ACCTTCCG
MA1093.1	WRKY75	5.93587	0.867176	909_5ltr	65	72	+	TAGTCAAG
MA0983.1	DOF5.6	5.17115	0.866858	909_5ltr	225	232	-	GCGAAAGC
MA0005.1	AG	7.89441	0.866511	909_5ltr	87	97	-	CCCATTAAGGT
MA0974.1	CDF3	7.06326	0.866428	909_5ltr	44	52	+	AGAAAGTAT
MA1372.1	STZ	6.53726	0.866284	909_5ltr	129	139	-	TACACTCACAC
MA1235.1	AIL7	7.94692	0.865933	909_5ltr	267	277	+	CGATTTCTGAG
MA0987.1	PHYPADRAFT_140773	5.03985	0.86569	909_5ltr	301	310	-	GCCAAAGAAT
MA1089.1	WRKY57	8.00353	0.865451	909_5ltr	64	73	+	GTAGTCAAGC
MA0981.1	DOF1.8	5.13579	0.865132	909_5ltr	136	145	+	TGTAACGCCA
MA0995.1	ERF039	7.19747	0.864847	909_5ltr	279	288	+	CTATCGGTGC
MA0945.1	ARR1	6.61208	0.864762	909_5ltr	298	307	-	AAAGAATCGA
MA0575.1	F3A4.140	10.1988	0.864757	909_5ltr	16	28	-	CTTCGTCAGTTAC
MA1016.1	GATA15	5.33134	0.864683	909_5ltr	71	79	-	TCTGATGCT
MA0964.1	BIM1	6.49155	0.8643	909_5ltr	307	316	+	TGGCGTGACG
MA1053.1	ERF109	7.48239	0.863632	909_5ltr	313	320	-	CCGGCGTC
MA0997.1	ERF069	6.14044	0.863427	909_5ltr	167	175	-	AAGCCGGAA
MA1391.1	MYB33	7.22977	0.863242	909_5ltr	16	26	+	GTAACTGACGA
MA1020.1	GT-1	7.17212	0.863181	909_5ltr	55	62	+	GTTAAGCA
MA0952.1	ATHB-51	7.1771	0.862768	909_5ltr	232	239	-	AATAGTTG
MA0996.1	ERF043	7.62559	0.862759	909_5ltr	124	131	+	TGTGGGTG
MA0996.1	ERF043	7.62559	0.862759	909_5ltr	280	287	+	TATCGGTG
MA0992.1	ERF4	7.74462	0.862589	909_5ltr	313	320	-	CCGGCGTC
MA0034.1	Gam1	7.56972	0.86245	909_5ltr	15	24	+	AGTAACTGAC
MA1023.1	PHYPADRAFT_28324	7.08574	0.862309	909_5ltr	124	131	+	TGTGGGTG
MA1023.1	PHYPADRAFT_28324	7.08574	0.862309	909_5ltr	280	287	+	TATCGGTG
MA1000.1	ERF105	7.37031	0.862046	909_5ltr	315	322	-	TCCCGGCG
MA1037.1	MYB24	5.91046	0.861888	909_5ltr	53	61	+	ATGTTAAGC
MA1388.1	AT3G24120	5.56297	0.861863	909_5ltr	48	55	+	AGTATATG
MA0008.1	HAT5	8.4154	0.861537	909_5ltr	105	112	+	CAGTTATT
MA0008.1	HAT5	8.4154	0.861537	909_5ltr	232	239	+	CAACTATT
MA1388.1	AT3G24120	5.5416	0.861385	909_5ltr	71	78	+	AGCATCAG
MA1275.1	AT1G47655	7.42179	0.861329	909_5ltr	42	52	+	TGAGAAAGTAT
MA1071.1	DOF5.3	4.23826	0.860845	909_5ltr	237	243	-	GGAAAAT
MA0120.1	id1	7.71395	0.86081	909_5ltr	147	158	+	TTGTCGTATTCG
MA1414.1	E2FA	7.97946	0.860793	909_5ltr	305	314	-	TCACGCCAAA
MA0986.1	DREB2C	7.75415	0.860387	909_5ltr	124	131	-	CACCCACA
MA1045.1	NAC043	7.40258	0.860363	909_5ltr	55	64	+	GTTAAGCAAG
MA1044.1	NAC92	7.28291	0.859951	909_5ltr	168	179	-	TTACAAGCCGGA
MA0981.1	DOF1.8	5.00924	0.859917	909_5ltr	319	328	+	GGGAACGTTA
MA1051.1	RAP2-3	7.1513	0.859906	909_5ltr	313	320	-	CCGGCGTC
MA1206.1	ARF2	6.0909	0.85961	909_5ltr	206	215	+	ATCGAACAAG
MA1697.1	ARF4	9.04553	0.859592	909_5ltr	144	155	-	ATACGACAATTG
MA1083.1	WRKY30	7.65465	0.85957	909_5ltr	66	75	+	AGTCAAGCAT
MA1085.1	WRKY40	5.12319	0.859177	909_5ltr	19	26	-	TCGTCAGT
MA1088.1	WRKY48	5.52531	0.858978	909_5ltr	18	27	-	TTCGTCAGTT
MA1372.1	STZ	6.16279	0.858965	909_5ltr	18	28	-	CTTCGTCAGTT
MA1088.1	WRKY48	5.51919	0.858776	909_5ltr	274	283	+	TGAGTCTATC
MA1091.1	WRKY62	6.79527	0.858732	909_5ltr	65	72	+	TAGTCAAG
MA0984.1	DOF5.7	4.93045	0.858528	909_5ltr	178	185	+	AAAGGGCG
MA0938.1	NAC058	6.95533	0.858201	909_5ltr	56	63	+	TTAAGCAA
MA1181.1	MYB113	7.37737	0.858145	909_5ltr	231	241	-	AAAATAGTTGC
MA0564.1	ABI3	9.04222	0.85732	909_5ltr	98	106	+	CTGCAAGCA
MA0564.1	ABI3	9.04222	0.85732	909_5ltr	99	107	-	CTGCTTGCA
MA0982.1	DOF2.4	4.77199	0.857238	909_5ltr	225	231	-	CGAAAGC
MA1177.1	MYB65	7.5509	0.856363	909_5ltr	13	25	+	GAAGTAACTGACG
MA0961.1	BHLH112	7.04301	0.855937	909_5ltr	60	68	-	ACTACTTGC
MA0935.1	NAC025	5.91799	0.855658	909_5ltr	306	313	-	CACGCCAA
MA0952.1	ATHB-51	6.80411	0.855198	909_5ltr	105	112	-	AATAACTG
MA0129.1	TGA1A	6.69291	0.854897	909_5ltr	12	18	-	TACTTCA
MA1388.1	AT3G24120	5.20761	0.853917	909_5ltr	151	158	-	CGAATACG
MA1070.1	TGA7	7.2276	0.853698	909_5ltr	12	21	-	AGTTACTTCA
MA1027.1	KAN1	5.87216	0.853495	909_5ltr	49	56	-	ACATATAC
MA1022.1	PHYPADRAFT_38837	5.25954	0.853239	909_5ltr	223	232	-	GCGAAAGCAG
MA0096.1	bZIP910	7.07	0.851898	909_5ltr	11	17	+	ATGAAGT
MA0096.1	bZIP910	7.07	0.851898	909_5ltr	20	26	+	CTGACGA
MA1059.1	SPL5	6.36077	0.85146	909_5ltr	149	157	-	GAATACGAC
MA1392.1	MYB98	8.7347	0.85137	909_5ltr	132	146	+	TGAGTGTAACGCCAA
MA1034.1	Os05g0497200	6.56779	0.851098	909_5ltr	312	319	-	CGGCGTCA
MA0944.1	ARF8	6.12269	0.850829	909_5ltr	278	286	+	TCTATCGGT
MA1090.1	WRKY60	7.74424	0.850689	909_5ltr	64	74	+	GTAGTCAAGCA
MA1047.1	TGA5	5.76445	0.850444	909_5ltr	11	18	+	ATGAAGTA
MA1017.1	GATA8	5.35923	0.849657	909_5ltr	266	274	+	CCGATTTCT
MA0932.1	AHL12	5.02197	0.84919	909_5ltr	234	241	+	ACTATTTT
MA0932.1	AHL12	5.02197	0.84919	909_5ltr	234	241	-	AAAATAGT
MA0983.1	DOF5.6	4.68324	0.848929	909_5ltr	87	94	-	ATTAAGGT
MA0956.1	BEE2	5.37883	0.848729	909_5ltr	320	329	+	GGAACGTTAC
MA0956.1	BEE2	5.37883	0.848729	909_5ltr	320	329	-	GTAACGTTCC
MA0997.1	ERF069	5.74102	0.848664	909_5ltr	312	320	-	CCGGCGTCA
MA0559.1	PI	10.7799	0.84854	909_5ltr	238	251	-	ACAGTAGAGGAAAA
MA1394.1	MYB73	6.13964	0.848361	909_5ltr	100	110	-	TAACTGCTTGC
MA1001.2	ERF11	8.51752	0.848102	909_5ltr	310	321	-	CCCGGCGTCACG
MA1016.1	GATA15	4.87648	0.848018	909_5ltr	203	211	-	TTCGATGCC
MA1085.1	WRKY40	4.78381	0.84794	909_5ltr	310	317	-	GCGTCACG
MA0557.1	FHY3	9.00798	0.847886	909_5ltr	178	189	-	TTCACGCCCTTT
MA1372.1	STZ	5.58854	0.847742	909_5ltr	240	250	+	TTCCTCTACTG
MA0942.1	ARF1	6.25307	0.847726	909_5ltr	123	130	-	ACCCACAC
MA0961.1	BHLH112	6.61621	0.847363	909_5ltr	142	150	+	GCCAATTGT
MA0987.1	PHYPADRAFT_140773	4.56084	0.846915	909_5ltr	232	241	-	AAAATAGTTG
MA1372.1	STZ	5.54614	0.846913	909_5ltr	121	131	-	CACCCACACCT
MA1388.1	AT3G24120	4.88954	0.846805	909_5ltr	214	221	+	AGAACCTA
MA0582.1	RAV1	8.16519	0.846613	909_5ltr	70	81	+	AAGCATCAGAAT
MA0942.1	ARF1	6.1669	0.84589	909_5ltr	279	286	-	ACCGATAG
MA1388.1	AT3G24120	4.84067	0.845712	909_5ltr	84	91	+	AGAACCTT
MA1030.1	P0510F09.23	5.24692	0.845556	909_5ltr	197	206	-	TGCCCTTCCC
MA1022.1	PHYPADRAFT_38837	5.06557	0.845517	909_5ltr	232	241	-	AAAATAGTTG
MA1039.1	MYB4	5.79626	0.844976	909_5ltr	36	43	+	GGTAATTG
MA1382.1	FAR1	9.48538	0.844445	909_5ltr	177	191	-	CCTTCACGCCCTTTA
MA1395.1	MYB77	7.00727	0.844381	909_5ltr	17	31	-	ACTCTTCGTCAGTTA
MA1358.1	bHLH130	8.0572	0.844261	909_5ltr	59	69	-	GACTACTTGCT
MA0045.1	HMG-I/Y	9.46486	0.844145	909_5ltr	293	308	-	CAAAGAATCGAAACAA
MA0110.1	ATHB-5	8.54638	0.844049	909_5ltr	104	112	+	GCAGTTATT
MA0110.1	ATHB-5	8.54638	0.844049	909_5ltr	231	239	+	GCAACTATT
MA0121.1	ARR10	5.82467	0.844042	909_5ltr	83	90	-	AGGTTCTG
MA0982.1	DOF2.4	4.44438	0.843507	909_5ltr	320	326	+	GGAACGT
MA1175.1	MYB81	5.81659	0.843479	909_5ltr	16	26	+	GTAACTGACGA
MA1071.1	DOF5.3	3.84508	0.843477	909_5ltr	235	241	-	AAAATAG
MA1198.1	HAT2	7.21586	0.843436	909_5ltr	287	297	-	AACAATCAAGC
MA1304.1	WRKY59	8.98363	0.843435	909_5ltr	62	73	+	AAGTAGTCAAGC
MA1022.1	PHYPADRAFT_38837	5.01276	0.843414	909_5ltr	136	145	+	TGTAACGCCA
MA0990.1	EDT1	6.92324	0.843213	909_5ltr	104	113	-	GAATAACTGC
MA1030.1	P0510F09.23	5.15197	0.84311	909_5ltr	259	268	+	AAACCTTCCG
MA1001.1	ERF11	6.00712	0.843095	909_5ltr	166	175	-	AAGCCGGAAG
MA0989.1	PHYPADRAFT_153324	4.67384	0.842763	909_5ltr	89	97	+	CTTAATGGG
MA1328.1	ATHB34	8.96329	0.84273	909_5ltr	38	52	-	ATACTTTCTCAATTA
MA1414.1	E2FA	7.17707	0.842621	909_5ltr	138	147	+	TAACGCCAAT
MA1206.1	ARF2	5.28737	0.841839	909_5ltr	292	301	-	TCGAAACAAT
MA0999.1	ERF098	5.46718	0.841757	909_5ltr	96	103	-	TTGCAGCC
MA1001.1	ERF11	5.96611	0.841698	909_5ltr	314	323	+	ACGCCGGGAA
MA1071.1	DOF5.3	3.79601	0.841309	909_5ltr	89	95	-	CATTAAG
MA1043.1	NAC083	6.62087	0.841186	909_5ltr	227	236	+	TTTCGCAACT
MA0940.1	AP1	8.77973	0.841102	909_5ltr	239	251	-	ACAGTAGAGGAAA
MA0984.1	DOF5.7	4.34511	0.841081	909_5ltr	198	205	+	GGAAGGGC
MA1673.1	LBD18	8.99858	0.840984	909_5ltr	314	325	+	ACGCCGGGAACG
MA0984.1	DOF5.7	4.33426	0.840757	909_5ltr	301	308	-	CAAAGAAT
MA0020.1	Dof2	5.51822	0.84056	909_5ltr	178	183	+	AAAGGG
MA0127.1	PEND	8.46049	0.839914	909_5ltr	73	82	-	AATTCTGATG
MA1071.1	DOF5.3	3.76399	0.839895	909_5ltr	209	215	+	GAACAAG
MA1022.1	PHYPADRAFT_38837	4.92375	0.839871	909_5ltr	319	328	+	GGGAACGTTA
MA0946.1	ARR11	6.51491	0.839797	909_5ltr	299	306	-	AAGAATCG
MA1673.1	LBD18	8.93318	0.839518	909_5ltr	164	175	-	AAGCCGGAAGGC
MA1174.1	MYB56	8.88691	0.839057	909_5ltr	215	229	+	GAACCTAACTGCTTT
MA0995.2	ERF039	6.88958	0.838967	909_5ltr	122	132	-	ACACCCACACC
MA0021.1	Dof3	4.84649	0.838947	909_5ltr	302	307	-	AAAGAA
MA1211.1	ATHB18	6.57106	0.838838	909_5ltr	231	241	+	GCAACTATTTT
MA0973.1	CDF2	6.26701	0.838806	909_5ltr	175	184	+	TGTAAAGGGC
MA0955.1	POPTR_0002s00440g	5.40971	0.838798	909_5ltr	197	203	+	GGGAAGG
MA1004.1	ERF13	5.74008	0.838695	909_5ltr	312	319	-	CGGCGTCA
MA1413.1	UIF1	4.92563	0.83862	909_5ltr	106	115	+	AGTTATTCGG
MA0997.1	ERF069	5.45804	0.838205	909_5ltr	95	103	+	GGGCTGCAA
MA1206.1	ARF2	5.11515	0.83803	909_5ltr	146	155	-	ATACGACAAT
MA0935.1	NAC025	5.02058	0.837839	909_5ltr	228	235	+	TTCGCAAC
MA1275.1	AT1G47655	6.26106	0.837771	909_5ltr	9	19	+	CTATGAAGTAA
MA1395.1	MYB77	6.58761	0.83742	909_5ltr	96	110	+	GGCTGCAAGCAGTTA
MA1357.1	bHLH80	7.85888	0.83729	909_5ltr	59	69	+	AGCAAGTAGTC
MA0984.1	DOF5.7	4.21655	0.837248	909_5ltr	187	194	+	GAAGGGGT
MA0578.1	SPL8	7.81523	0.837213	909_5ltr	79	94	+	AATTCAGAACCTTAAT
MA1016.1	GATA15	4.57121	0.836833	909_5ltr	265	273	+	TCCGATTTC
MA1170.1	MYB118	10.4106	0.836635	909_5ltr	134	150	-	ACAATTGGCGTTACACT
MA0989.1	PHYPADRAFT_153324	4.49514	0.836338	909_5ltr	136	144	+	TGTAACGCC
MA0982.1	DOF2.4	4.2618	0.835854	909_5ltr	88	94	-	ATTAAGG
MA1177.1	MYB65	6.41663	0.8357	909_5ltr	290	302	-	ATCGAAACAATCA
MA1372.1	STZ	4.97157	0.835684	909_5ltr	47	57	-	AACATATACTT
MA1365.2	AT5G47660	6.38913	0.835641	909_5ltr	34	44	+	AGGGTAATTGA
MA1047.1	TGA5	5.07047	0.835605	909_5ltr	20	27	+	CTGACGAA
MA1037.1	MYB24	4.90356	0.83516	909_5ltr	206	214	-	TTGTTCGAT
MA1276.1	AT3G52440	6.27806	0.83513	909_5ltr	43	53	+	GAGAAAGTATA
MA0989.1	PHYPADRAFT_153324	4.45447	0.834875	909_5ltr	233	241	-	AAAATAGTT
MA1008.1	PHYPADRAFT_182268	6.78696	0.834864	909_5ltr	279	288	+	CTATCGGTGC
MA1080.1	WRKY23	5.63604	0.834677	909_5ltr	66	73	+	AGTCAAGC
MA0992.2	ERF4	7.76202	0.834583	909_5ltr	310	321	-	CCCGGCGTCACG
MA0968.1	bZIP68	5.17478	0.834487	909_5ltr	119	127	+	ATAGGTGTG
MA1665.1	HSFB2A	9.42339	0.834391	909_5ltr	81	92	-	TAAGGTTCTGAA
MA1006.1	ERF6	6.56703	0.834279	909_5ltr	314	323	-	TTCCCGGCGT
MA1070.1	TGA7	6.29085	0.834275	909_5ltr	10	19	+	TATGAAGTAA
MA0949.1	ARR2	6.10784	0.834252	909_5ltr	298	307	+	TCGATTCTTT
MA1269.1	dof4.5	9.7007	0.834185	909_5ltr	43	56	+	GAGAAAGTATATGT
MA0997.1	ERF069	5.34278	0.833945	909_5ltr	110	118	-	GGGCCGAAT
MA0981.1	DOF1.8	4.37801	0.833904	909_5ltr	301	310	-	GCCAAAGAAT
MA0938.1	NAC058	6.18776	0.833698	909_5ltr	68	75	+	TCAAGCAT
MA0938.1	NAC058	6.18545	0.833624	909_5ltr	138	145	+	TAACGCCA
MA1001.1	ERF11	5.72021	0.833322	909_5ltr	109	118	-	GGGCCGAATA
MA1677.1	NAC078	6.55296	0.833271	909_5ltr	247	258	-	AGCAAGAACAGT
MA0974.2	CDF3	8.08727	0.833187	909_5ltr	42	53	+	TGAGAAAGTATA
MA0964.1	BIM1	5.47151	0.832959	909_5ltr	181	190	+	GGGCGTGAAG
MA0970.1	CMTA3	4.31118	0.832908	909_5ltr	311	319	-	CGGCGTCAC
MA0127.1	PEND	8.19513	0.832744	909_5ltr	210	219	-	GGTTCTTGTT
MA0981.1	DOF1.8	4.34778	0.832658	909_5ltr	245	254	-	AGAACAGTAG
MA1202.1	AGL55	5.92633	0.832552	909_5ltr	3	8	+	TCAGCA
MA1202.1	AGL55	5.92633	0.832552	909_5ltr	195	200	-	TCCCCA
MA0989.1	PHYPADRAFT_153324	4.37499	0.832018	909_5ltr	286	294	-	AATCAAGCA
MA0989.1	PHYPADRAFT_153324	4.3714	0.831889	909_5ltr	319	327	+	GGGAACGTT
MA1069.1	TGA6	7.09438	0.831876	909_5ltr	10	19	+	TATGAAGTAA
MA1001.1	ERF11	5.67653	0.831835	909_5ltr	311	320	-	CCGGCGTCAC
MA0993.1	ERF7	5.9613	0.831433	909_5ltr	165	174	-	AGCCGGAAGG
MA1009.1	ARF3	6.24471	0.831364	909_5ltr	148	155	+	TGTCGTAT
MA1016.1	GATA15	4.41775	0.831211	909_5ltr	297	305	+	TTCGATTCT
MA0983.1	DOF5.6	4.19935	0.831147	909_5ltr	234	241	-	AAAATAGT
MA0936.1	T11I18.17	6.1302	0.830701	909_5ltr	138	145	+	TAACGCCA
MA1039.1	MYB4	5.15255	0.830426	909_5ltr	192	199	+	GGTTGGGG
MA0993.1	ERF7	5.92848	0.830365	909_5ltr	310	319	-	CGGCGTCACG
MA0955.1	POPTR_0002s00440g	5.12827	0.830085	909_5ltr	165	171	-	CGGAAGG
MA0955.1	POPTR_0002s00440g	5.12827	0.830085	909_5ltr	262	268	-	CGGAAGG
MA1383.1	KAN2	9.93218	0.829948	909_5ltr	46	60	-	CTTAACATATACTTT
MA0983.1	DOF5.6	4.1637	0.829837	909_5ltr	303	310	-	GCCAAAGA
MA1427.1	NAC028	5.30024	0.829736	909_5ltr	227	235	-	GTTGCGAAA
MA1071.1	DOF5.3	3.5308	0.829595	909_5ltr	106	112	-	AATAACT
MA0932.1	AHL12	4.20239	0.829559	909_5ltr	106	113	+	AGTTATTC
MA0932.1	AHL12	4.20239	0.829559	909_5ltr	106	113	-	GAATAACT
MA0977.1	DOF2.5	4.91006	0.829381	909_5ltr	233	240	-	AAATAGTT
MA0054.1	myb.Ph3	6.42167	0.829257	909_5ltr	232	240	+	CAACTATTT
MA1253.1	AT3G16280	8.81947	0.829217	909_5ltr	277	290	+	GTCTATCGGTGCTT
MA1030.1	P0510F09.23	4.59639	0.828793	909_5ltr	49	58	-	TAACATATAC
MA1388.1	AT3G24120	4.0572	0.828194	909_5ltr	299	306	+	CGATTCTT
MA1071.1	DOF5.3	3.49726	0.828113	909_5ltr	248	254	-	AGAACAG
MA0053.1	MNB1A	4.75073	0.827834	909_5ltr	178	182	+	AAAGG
MA1311.2	WRKY28	6.31601	0.827417	909_5ltr	64	74	+	GTAGTCAAGCA
MA0977.1	DOF2.5	4.81671	0.827367	909_5ltr	86	93	-	TTAAGGTT
MA1044.1	NAC92	5.91724	0.826819	909_5ltr	146	157	-	GAATACGACAAT
MA0983.1	DOF5.6	4.08137	0.826812	909_5ltr	176	183	+	GTAAAGGG
MA0934.1	AHL25	4.57252	0.826466	909_5ltr	233	240	+	AACTATTT
MA0934.1	AHL25	4.57252	0.826466	909_5ltr	233	240	-	AAATAGTT
MA1027.1	KAN1	5.06858	0.826167	909_5ltr	150	157	+	TCGTATTC
MA1039.1	MYB4	4.95846	0.826039	909_5ltr	124	131	+	TGTGGGTG
MA0987.1	PHYPADRAFT_140773	4.02792	0.826027	909_5ltr	245	254	-	AGAACAGTAG
MA1388.1	AT3G24120	3.95842	0.825985	909_5ltr	236	243	-	GGAAAATA
MA0984.1	DOF5.7	3.83054	0.825742	909_5ltr	300	307	-	AAAGAATC
MA0933.1	AHL20	5.106	0.82559	909_5ltr	47	54	+	AAGTATAT
MA0129.1	TGA1A	5.91163	0.825456	909_5ltr	139	145	+	AACGCCA
MA0129.1	TGA1A	5.91163	0.825456	909_5ltr	307	313	-	CACGCCA
MA1094.1	WRKY8	5.11597	0.825402	909_5ltr	275	283	+	GAGTCTATC
MA0982.1	DOF2.4	4.01017	0.825307	909_5ltr	247	253	-	GAACAGT
MA1413.1	UIF1	4.23927	0.825295	909_5ltr	47	56	-	ACATATACTT
MA1276.1	AT3G52440	5.76819	0.825249	909_5ltr	175	185	+	TGTAAAGGGCG
MA1071.1	DOF5.3	3.42837	0.82507	909_5ltr	288	294	-	AATCAAG
MA1037.1	MYB24	4.5213	0.825013	909_5ltr	256	264	-	AGGTTTAGC
MA0989.1	PHYPADRAFT_153324	4.17854	0.824955	909_5ltr	302	310	-	GCCAAAGAA
MA1030.1	P0510F09.23	4.44534	0.8249	909_5ltr	86	95	+	AACCTTAATG
MA1408.1	FaEOBII	5.74274	0.824875	909_5ltr	54	63	+	TGTTAAGCAA
MA0969.1	CMTA2	4.71767	0.824856	909_5ltr	178	186	+	AAAGGGCGT
MA0993.1	ERF7	5.75709	0.824793	909_5ltr	93	102	-	TGCAGCCCAT
MA1386.1	HHO3	6.3472	0.824762	909_5ltr	84	94	+	AGAACCTTAAT
MA1326.1	ZHD5	5.81916	0.824651	909_5ltr	35	45	+	GGGTAATTGAG
MA1008.1	PHYPADRAFT_182268	6.28187	0.824637	909_5ltr	123	132	+	GTGTGGGTGT
MA0989.1	PHYPADRAFT_153324	4.16266	0.824384	909_5ltr	86	94	-	ATTAAGGTT
MA0938.1	NAC058	5.89379	0.824314	909_5ltr	181	188	-	TCACGCCC
MA0984.1	DOF5.7	3.77273	0.824019	909_5ltr	223	230	-	GAAAGCAG
MA0989.1	PHYPADRAFT_153324	4.13987	0.823564	909_5ltr	246	254	-	AGAACAGTA
MA1088.1	WRKY48	4.45033	0.823477	909_5ltr	78	87	+	GAATTCAGAA
MA1381.1	AT3G46070	7.3455	0.823374	909_5ltr	180	194	-	ACCCCTTCACGCCCT
MA1036.1	MYB111	4.93187	0.823327	909_5ltr	36	43	+	GGTAATTG
MA0945.1	ARR1	5.15081	0.823256	909_5ltr	297	306	+	TTCGATTCTT
MA1265.2	ERF015	7.027	0.823172	909_5ltr	278	289	-	AGCACCGATAGA
MA0977.1	DOF2.5	4.6204	0.823133	909_5ltr	11	18	+	ATGAAGTA
MA0982.1	DOF2.4	3.95539	0.823011	909_5ltr	287	293	-	ATCAAGC
MA1385.1	AT2G40260	8.05516	0.82289	909_5ltr	45	59	-	TTAACATATACTTTC
MA1030.1	P0510F09.23	4.34969	0.822436	909_5ltr	85	94	+	GAACCTTAAT
MA1173.1	MYB101	8.37956	0.822352	909_5ltr	215	229	+	GAACCTAACTGCTTT
MA1030.1	P0510F09.23	4.34365	0.82228	909_5ltr	117	126	-	ACACCTATGG
MA0994.1	ERF8	6.2966	0.822067	909_5ltr	315	324	+	CGCCGGGAAC
MA1407.1	bZIP14	5.99653	0.821967	909_5ltr	19	28	+	ACTGACGAAG
MA0129.1	TGA1A	5.81833	0.82194	909_5ltr	322	328	+	AACGTTA
MA0938.1	NAC058	5.81821	0.821901	909_5ltr	285	292	-	TCAAGCAC
MA0953.1	ATHB-6	5.15385	0.821892	909_5ltr	36	44	-	TCAATTACC
MA1684.1	Foxn1	1.63584	0.821703	909_5ltr	72	77	-	TGATGC
MA0999.1	ERF098	4.96574	0.821698	909_5ltr	111	118	-	GGGCCGAA
MA1015.1	GATA12	4.53904	0.821503	909_5ltr	266	273	+	CCGATTTC
MA1015.1	GATA12	4.53904	0.821503	909_5ltr	266	273	-	GAAATCGG
MA0993.1	ERF7	5.63765	0.820909	909_5ltr	315	324	+	CGCCGGGAAC
MA0952.1	ATHB-51	5.10775	0.82077	909_5ltr	233	240	+	AACTATTT
MA1395.1	MYB77	5.58163	0.820734	909_5ltr	232	246	-	AGAGGAAAATAGTTG
MA1355.1	TBP3	7.53546	0.820381	909_5ltr	210	224	+	AACAAGAACCTAACT
MA1372.1	STZ	4.1688	0.819995	909_5ltr	271	281	-	TAGACTCAGAA
MA0965.1	BIM2	4.55552	0.81984	909_5ltr	320	329	+	GGAACGTTAC
MA0965.1	BIM2	4.55552	0.81984	909_5ltr	320	329	-	GTAACGTTCC
MA1394.1	MYB73	4.54415	0.819836	909_5ltr	138	148	+	TAACGCCAATT
MA1381.1	AT3G46070	7.15802	0.819826	909_5ltr	36	50	-	ACTTTCTCAATTACC
MA1071.1	DOF5.3	3.30865	0.819782	909_5ltr	29	35	-	CTAAACT
MA1241.1	AT4G32800	8.08626	0.819738	909_5ltr	275	290	-	AAGCACCGATAGACTC
MA0982.1	DOF2.4	3.87491	0.819638	909_5ltr	303	309	-	CCAAAGA
MA0937.1	NAC055	5.94923	0.819531	909_5ltr	119	126	-	ACACCTAT
MA0966.1	BIM3	5.09253	0.819405	909_5ltr	320	329	+	GGAACGTTAC
MA0966.1	BIM3	5.09253	0.819405	909_5ltr	320	329	-	GTAACGTTCC
MA1684.1	Foxn1	1.51275	0.819097	909_5ltr	100	105	+	GCAAGC
MA1684.1	Foxn1	1.51275	0.819097	909_5ltr	165	170	-	GGAAGG
MA1684.1	Foxn1	1.51275	0.819097	909_5ltr	198	203	+	GGAAGG
MA1684.1	Foxn1	1.51275	0.819097	909_5ltr	225	230	-	GAAAGC
MA1684.1	Foxn1	1.51275	0.819097	909_5ltr	262	267	-	GGAAGG
MA1394.1	MYB73	4.50127	0.81907	909_5ltr	232	242	+	CAACTATTTTC
MA0954.2	ATHB7	9.07466	0.818777	909_5ltr	286	298	+	TGCTTGATTGTTT
MA0123.1	abi4	6.48276	0.818759	909_5ltr	200	209	-	CGATGCCCTT
MA1011.1	PHYPADRAFT_72483	4.24491	0.818652	909_5ltr	320	329	+	GGAACGTTAC
MA1011.1	PHYPADRAFT_72483	4.24491	0.818652	909_5ltr	320	329	-	GTAACGTTCC
MA0989.1	PHYPADRAFT_153324	3.99594	0.81839	909_5ltr	66	74	+	AGTCAAGCA
MA0021.1	Dof3	4.36167	0.818334	909_5ltr	267	272	-	AAATCG
MA1071.1	DOF5.3	3.27339	0.818224	909_5ltr	54	60	+	TGTTAAG
MA1094.1	WRKY8	4.86716	0.818203	909_5ltr	18	26	-	TCGTCAGTT
MA1276.1	AT3G52440	5.40085	0.818131	909_5ltr	10	20	+	TATGAAGTAAC
MA1071.1	DOF5.3	3.26935	0.818046	909_5ltr	269	275	-	CAGAAAT
MA1006.1	ERF6	5.78902	0.818039	909_5ltr	166	175	+	CTTCCGGCTT
MA0981.1	DOF1.8	3.98656	0.817772	909_5ltr	86	95	-	CATTAAGGTT
MA1175.1	MYB81	4.43696	0.817721	909_5ltr	72	82	+	GCATCAGAATT
MA0938.1	NAC058	5.68423	0.817624	909_5ltr	148	155	-	ATACGACA
MA1405.1	SIZF2	5.28275	0.817608	909_5ltr	128	137	-	CACTCACACC
MA1005.1	ERF3	5.29205	0.81752	909_5ltr	167	174	-	AGCCGGAA
MA1071.1	DOF5.3	3.25426	0.817379	909_5ltr	151	157	-	GAATACG
MA0988.1	PHYPADRAFT_143875	4.85873	0.817322	909_5ltr	320	329	+	GGAACGTTAC
MA0988.1	PHYPADRAFT_143875	4.85873	0.817322	909_5ltr	320	329	-	GTAACGTTCC
MA1037.1	MYB24	4.22891	0.817252	909_5ltr	61	69	+	CAAGTAGTC
MA1230.1	ERF037	7.29614	0.817107	909_5ltr	119	132	-	ACACCCACACCTAT
MA1329.1	ZHD1	7.23107	0.817079	909_5ltr	33	47	-	TTCTCAATTACCCTA
MA0999.1	ERF098	4.84233	0.816762	909_5ltr	314	321	+	ACGCCGGG
MA0989.1	PHYPADRAFT_153324	3.9442	0.816529	909_5ltr	209	217	+	GAACAAGAA
MA1238.2	ERF38	6.66978	0.816502	909_5ltr	121	133	-	CACACCCACACCT
MA0983.1	DOF5.6	3.80009	0.816476	909_5ltr	247	254	-	AGAACAGT
MA0995.2	ERF039	5.81526	0.816406	909_5ltr	278	288	-	GCACCGATAGA
MA1071.1	DOF5.3	3.23184	0.816389	909_5ltr	158	164	+	GCTACAG
MA1068.1	TGA2	4.93134	0.816368	909_5ltr	310	317	-	GCGTCACG
MA0953.1	ATHB-6	4.97457	0.816364	909_5ltr	106	114	-	CGAATAACT
MA1271.1	DAG2	6.1908	0.816328	909_5ltr	43	53	+	GAGAAAGTATA
MA1407.1	bZIP14	5.71685	0.816274	909_5ltr	321	330	-	TGTAACGTTC
MA1037.1	MYB24	4.18922	0.816198	909_5ltr	87	95	-	CATTAAGGT
MA0121.1	ARR10	5.08155	0.816149	909_5ltr	213	220	-	AGGTTCTT
MA0121.1	ARR10	5.08155	0.816149	909_5ltr	299	306	+	CGATTCTT
MA0054.1	myb.Ph3	5.95512	0.816057	909_5ltr	50	58	-	TAACATATA
MA1037.1	MYB24	4.18339	0.816043	909_5ltr	261	269	-	TCGGAAGGT
MA0110.3	ATHB-5	6.91957	0.815832	909_5ltr	286	297	-	AACAATCAAGCA
MA1164.1	HHO5	6.57218	0.815676	909_5ltr	84	94	-	ATTAAGGTTCT
MA0982.1	DOF2.4	3.77462	0.815434	909_5ltr	210	216	+	AACAAGA
MA0982.1	DOF2.4	3.76852	0.815179	909_5ltr	55	61	+	GTTAAGC
MA1311.1	WRKY28	7.98893	0.815063	909_5ltr	63	75	-	ATGCTTGACTACT
MA1168.1	MYR2	6.23983	0.81501	909_5ltr	45	58	+	GAAAGTATATGTTA
MA0984.1	DOF5.7	3.46436	0.814827	909_5ltr	44	51	+	AGAAAGTA
MA1413.1	UIF1	3.69089	0.814648	909_5ltr	82	91	+	TCAGAACCTT
MA1215.1	ATHB53	6.48231	0.814564	909_5ltr	231	241	-	AAAATAGTTGC
MA1071.1	DOF5.3	3.18914	0.814503	909_5ltr	173	179	-	TTACAAG
MA0987.1	PHYPADRAFT_140773	3.73275	0.814457	909_5ltr	54	63	+	TGTTAAGCAA
MA1047.1	TGA5	4.07944	0.814414	909_5ltr	322	329	-	GTAACGTT
MA1022.1	PHYPADRAFT_38837	4.28053	0.814264	909_5ltr	245	254	-	AGAACAGTAG
MA0989.1	PHYPADRAFT_153324	3.87407	0.814008	909_5ltr	54	62	+	TGTTAAGCA
MA1058.1	SPL4	4.36469	0.813809	909_5ltr	45	53	-	TATACTTTC
MA0054.1	myb.Ph3	5.87501	0.813791	909_5ltr	290	298	-	AAACAATCA
MA0974.1	CDF3	5.10111	0.813446	909_5ltr	85	93	-	TTAAGGTTC
MA1235.1	AIL7	5.24571	0.813419	909_5ltr	173	183	-	CCCTTTACAAG
MA1405.1	SIZF2	5.0201	0.813303	909_5ltr	127	136	+	GGGTGTGAGT
MA1164.1	HHO5	6.44691	0.813227	909_5ltr	299	309	-	CCAAAGAATCG
MA1177.1	MYB65	5.17432	0.81307	909_5ltr	102	114	-	CGAATAACTGCTT
MA0994.1	ERF8	6.01097	0.813021	909_5ltr	310	319	-	CGGCGTCACG
MA1330.1	ZHD6	7.51541	0.812984	909_5ltr	33	47	+	TAGGGTAATTGAGAA
MA0984.1	DOF5.7	3.39585	0.812785	909_5ltr	260	267	-	GGAAGGTT
MA1040.1	MYB46	4.41561	0.812656	909_5ltr	17	24	-	GTCAGTTA
MA1010.1	PHYPADRAFT_64121	6.70038	0.812588	909_5ltr	123	135	+	GTGTGGGTGTGAG
MA1667.1	HSFC1	6.90331	0.812476	909_5ltr	159	169	+	CTACAGCCTTC
MA1070.1	TGA7	5.23931	0.812474	909_5ltr	307	316	-	CGTCACGCCA
MA1020.1	GT-1	4.59564	0.812467	909_5ltr	257	264	+	CTAAACCT
MA0989.1	PHYPADRAFT_153324	3.82215	0.812141	909_5ltr	87	95	-	CATTAAGGT
MA0955.1	POPTR_0002s00440g	4.54713	0.812093	909_5ltr	136	142	+	TGTAACG
MA0955.1	POPTR_0002s00440g	4.54713	0.812093	909_5ltr	324	330	-	TGTAACG
MA0949.1	ARR2	5.01705	0.812036	909_5ltr	83	92	+	CAGAACCTTA
MA1662.1	AT3G10030	7.30552	0.812006	909_5ltr	49	61	-	GCTTAACATATAC
MA1177.1	MYB65	5.11546	0.811997	909_5ltr	228	240	+	TTCGCAACTATTT
MA0937.1	NAC055	5.61076	0.811974	909_5ltr	307	314	-	TCACGCCA
MA0951.1	ATHB-16	4.00753	0.811899	909_5ltr	233	240	-	AAATAGTT
MA0981.1	DOF1.8	3.84124	0.811784	909_5ltr	10	19	+	TATGAAGTAA
MA0943.1	ARF5	4.68519	0.811554	909_5ltr	279	286	-	ACCGATAG
MA1068.1	TGA2	4.68178	0.811348	909_5ltr	19	26	-	TCGTCAGT
MA1000.1	ERF105	4.85478	0.811155	909_5ltr	312	319	+	TGACGCCG
MA0981.1	DOF1.8	3.81778	0.810817	909_5ltr	54	63	+	TGTTAAGCAA
MA1388.1	AT3G24120	3.27406	0.810683	909_5ltr	273	280	-	AGACTCAG
MA1027.1	KAN1	4.6122	0.810647	909_5ltr	291	298	-	AAACAATC
MA1052.1	RAP2-6	5.29999	0.810325	909_5ltr	313	320	-	CCGGCGTC
MA1295.1	WRKY20	5.80952	0.81027	909_5ltr	63	75	-	ATGCTTGACTACT
MA1005.1	ERF3	4.96002	0.810189	909_5ltr	315	322	+	CGCCGGGA
MA1238.2	ERF38	6.31242	0.810185	909_5ltr	277	289	-	AGCACCGATAGAC
MA1223.1	ERF035	7.14931	0.81016	909_5ltr	119	132	+	ATAGGTGTGGGTGT
MA0987.1	PHYPADRAFT_140773	3.61916	0.810005	909_5ltr	86	95	-	CATTAAGGTT
MA1684.1	Foxn1	1.07894	0.809914	909_5ltr	275	280	-	AGACTC
MA1381.1	AT3G46070	6.63258	0.809885	909_5ltr	126	140	-	TTACACTCACACCCA
MA1071.1	DOF5.3	3.08301	0.809815	909_5ltr	89	95	+	CTTAATG
MA1017.1	GATA8	4.09342	0.809394	909_5ltr	202	210	-	TCGATGCCC
MA0121.1	ARR10	4.90021	0.809343	909_5ltr	298	305	-	AGAATCGA
MA0984.1	DOF5.7	3.27991	0.809329	909_5ltr	234	241	-	AAAATAGT
MA0932.1	AHL12	3.35367	0.809231	909_5ltr	291	298	+	GATTGTTT
MA0932.1	AHL12	3.35367	0.809231	909_5ltr	291	298	-	AAACAATC
MA0999.1	ERF098	4.64845	0.809006	909_5ltr	168	175	-	AAGCCGGA
MA1010.1	PHYPADRAFT_64121	6.53017	0.808808	909_5ltr	279	291	+	CTATCGGTGCTTG
MA0096.1	bZIP910	5.72322	0.808765	909_5ltr	311	317	+	GTGACGC
MA0096.1	bZIP910	5.72322	0.808765	909_5ltr	323	329	-	GTAACGT
MA1426.1	MYB124	4.61339	0.80859	909_5ltr	312	321	-	CCCGGCGTCA
MA0981.1	DOF1.8	3.76314	0.808565	909_5ltr	89	98	+	CTTAATGGGC
MA1393.1	MYB70	6.62085	0.808547	909_5ltr	17	30	+	TAACTGACGAAGAG
MA0945.1	ARR1	4.62933	0.808444	909_5ltr	151	160	-	AGCGAATACG
MA1071.1	DOF5.3	3.0502	0.808366	909_5ltr	267	273	-	GAAATCG
MA0934.1	AHL25	3.74162	0.808316	909_5ltr	47	54	+	AAGTATAT
MA0934.1	AHL25	3.74162	0.808316	909_5ltr	47	54	-	ATATACTT
MA1276.1	AT3G52440	4.89346	0.808299	909_5ltr	231	241	-	AAAATAGTTGC
MA1259.1	AT1G01250	7.07966	0.808103	909_5ltr	275	289	+	GAGTCTATCGGTGCT
MA0987.1	PHYPADRAFT_140773	3.57029	0.808089	909_5ltr	234	243	-	GGAAAATAGT
MA1229.1	AT2G44940	6.5197	0.807844	909_5ltr	121	135	+	AGGTGTGGGTGTGAG
MA0001.1	AGL3	6.06439	0.80784	909_5ltr	143	152	+	CCAATTGTCG
MA1088.1	WRKY48	3.97233	0.807691	909_5ltr	309	318	-	GGCGTCACGC
MA1343.1	bZIP52	5.66616	0.807685	909_5ltr	158	171	+	GCTACAGCCTTCCG
MA0938.1	NAC058	5.3686	0.807548	909_5ltr	100	107	+	GCAAGCAG
MA1000.1	ERF105	4.67395	0.807497	909_5ltr	167	174	+	TTCCGGCT
MA1223.1	ERF035	6.97342	0.807298	909_5ltr	275	288	+	GAGTCTATCGGTGC
MA1071.1	DOF5.3	3.02526	0.807264	909_5ltr	15	21	+	AGTAACT
MA0967.1	BZIP60	6.15187	0.807248	909_5ltr	312	319	+	TGACGCCG
MA0967.1	BZIP60	6.15187	0.807248	909_5ltr	312	319	-	CGGCGTCA
MA0981.1	DOF1.8	3.73096	0.807239	909_5ltr	285	294	-	AATCAAGCAC
MA0994.1	ERF8	5.82716	0.8072	909_5ltr	165	174	-	AGCCGGAAGG
MA1022.1	PHYPADRAFT_38837	4.09476	0.806868	909_5ltr	285	294	-	AATCAAGCAC
MA0967.1	BZIP60	6.13537	0.80684	909_5ltr	307	314	+	TGGCGTGA
MA0967.1	BZIP60	6.13537	0.80684	909_5ltr	307	314	-	TCACGCCA
MA1372.1	STZ	3.49015	0.806732	909_5ltr	14	24	-	GTCAGTTACTT
MA0945.1	ARR1	4.56826	0.806709	909_5ltr	289	298	-	AAACAATCAA
MA1036.1	MYB111	4.1466	0.806693	909_5ltr	17	24	-	GTCAGTTA
MA1009.1	ARF3	5.10897	0.806653	909_5ltr	1	8	+	TGTCAGCA
MA1372.1	STZ	3.48395	0.806611	909_5ltr	39	49	-	CTTTCTCAATT
MA0968.1	bZIP68	4.27378	0.806487	909_5ltr	142	150	-	ACAATTGGC
MA0123.1	abi4	6.03331	0.806468	909_5ltr	283	292	+	CGGTGCTTGA
MA1171.1	MYB52	6.35808	0.806391	909_5ltr	318	328	+	CGGGAACGTTA
MA1393.2	MYB70	5.65247	0.806331	909_5ltr	101	111	-	ATAACTGCTTG
MA0987.1	PHYPADRAFT_140773	3.52458	0.806298	909_5ltr	235	244	-	AGGAAAATAG
MA0021.1	Dof3	4.07635	0.806203	909_5ltr	7	12	-	ATAGTG
MA0982.1	DOF2.4	3.55369	0.806174	909_5ltr	29	35	-	CTAAACT
MA0044.1	HMG-1	4.83711	0.806143	909_5ltr	128	136	+	GGTGTGAGT
MA0945.1	ARR1	4.54734	0.806115	909_5ltr	46	55	+	AAAGTATATG
MA0997.1	ERF069	4.58847	0.806066	909_5ltr	1	9	-	GTGCTGACA
MA1372.1	STZ	3.45103	0.805967	909_5ltr	35	45	-	CTCAATTACCC
MA0938.1	NAC058	5.31851	0.805949	909_5ltr	289	296	-	ACAATCAA
MA1413.1	UIF1	3.24116	0.805917	909_5ltr	297	306	+	TTCGATTCTT
MA1175.1	MYB81	3.79583	0.805751	909_5ltr	137	147	+	GTAACGCCAAT
MA1388.1	AT3G24120	3.05181	0.805713	909_5ltr	289	296	-	ACAATCAA
MA1076.1	WRKY15	5.15994	0.805684	909_5ltr	275	284	+	GAGTCTATCG
MA1022.1	PHYPADRAFT_38837	4.06226	0.805574	909_5ltr	89	98	+	CTTAATGGGC
MA1167.1	EFM	5.56562	0.805562	909_5ltr	48	58	+	AGTATATGTTA
MA1017.1	GATA8	3.96885	0.805432	909_5ltr	265	273	-	GAAATCGGA
MA1237.1	AT4G16750	6.55666	0.805284	909_5ltr	123	137	-	CACTCACACCCACAC
MA0565.1	FUS3	6.68241	0.805164	909_5ltr	98	106	-	TGCTTGCAG
MA0565.1	FUS3	6.68241	0.805164	909_5ltr	99	107	+	TGCAAGCAG
MA0581.1	LEC2	5.56786	0.804971	909_5ltr	99	109	+	TGCAAGCAGTT
MA1015.1	GATA12	3.97826	0.804902	909_5ltr	298	305	+	TCGATTCT
MA1015.1	GATA12	3.97826	0.804902	909_5ltr	298	305	-	AGAATCGA
MA1343.1	bZIP52	5.48403	0.804681	909_5ltr	166	179	+	CTTCCGGCTTGTAA
MA1070.1	TGA7	4.84998	0.804401	909_5ltr	19	28	+	ACTGACGAAG
MA1684.1	Foxn1	0.81124	0.804247	909_5ltr	21	26	+	TGACGA
MA1684.1	Foxn1	0.81124	0.804247	909_5ltr	138	143	+	TAACGC
MA1684.1	Foxn1	0.81124	0.804247	909_5ltr	183	188	-	TCACGC
MA1684.1	Foxn1	0.81124	0.804247	909_5ltr	309	314	-	TCACGC
MA1293.1	MYB57	7.48477	0.804216	909_5ltr	51	64	-	CTTGCTTAACATAT
MA0939.1	NAC080	3.6735	0.804158	909_5ltr	154	161	+	ATTCGCTA
MA1265.2	ERF015	5.96988	0.804141	909_5ltr	122	133	-	CACACCCACACC
MA0984.1	DOF5.7	3.09633	0.803857	909_5ltr	24	31	+	CGAAGAGT
MA1030.1	P0510F09.23	3.62186	0.80368	909_5ltr	5	14	+	AGCACTATGA
MA0968.1	bZIP68	4.18175	0.803627	909_5ltr	143	151	+	CCAATTGTC
MA0993.1	ERF7	5.095	0.803265	909_5ltr	108	117	-	GGCCGAATAA
MA1045.1	NAC043	4.58477	0.803113	909_5ltr	32	41	+	TTAGGGTAAT
MA1230.1	ERF037	6.45517	0.80309	909_5ltr	275	288	-	GCACCGATAGACTC
MA1071.1	DOF5.3	2.93048	0.803077	909_5ltr	218	224	+	CCTAACT
MA0054.1	myb.Ph3	5.49126	0.802934	909_5ltr	102	110	+	AAGCAGTTA
MA0054.1	myb.Ph3	5.49126	0.802934	909_5ltr	220	228	-	AAGCAGTTA
MA0983.1	DOF5.6	3.43126	0.802922	909_5ltr	287	294	-	AATCAAGC
MA0954.1	ATHB-7	5.07311	0.802891	909_5ltr	68	77	+	TCAAGCATCA
MA1171.1	MYB52	6.19765	0.802762	909_5ltr	280	290	-	AAGCACCGATA
MA1071.1	DOF5.3	2.92283	0.802739	909_5ltr	66	72	+	AGTCAAG
MA0578.1	SPL8	6.0595	0.802656	909_5ltr	43	58	-	TAACATATACTTTCTC
MA0947.1	ARR14	3.81792	0.802584	909_5ltr	298	305	-	AGAATCGA
MA1174.1	MYB56	6.61999	0.80246	909_5ltr	12	26	+	TGAAGTAACTGACGA
MA1022.1	PHYPADRAFT_38837	3.98136	0.802354	909_5ltr	85	94	-	ATTAAGGTTC
MA0939.1	NAC080	3.57668	0.802328	909_5ltr	56	63	+	TTAAGCAA
MA0939.1	NAC080	3.57668	0.802328	909_5ltr	227	234	+	TTTCGCAA
MA0943.1	ARF5	4.27793	0.80231	909_5ltr	147	154	-	TACGACAA
MA1326.1	ZHD5	4.67655	0.80226	909_5ltr	55	65	-	ACTTGCTTAAC
MA1391.1	MYB33	3.92068	0.802253	909_5ltr	231	241	+	GCAACTATTTT
MA1684.1	Foxn1	0.715198	0.802214	909_5ltr	84	89	+	AGAACC
MA1684.1	Foxn1	0.715198	0.802214	909_5ltr	172	177	-	ACAAGC
MA1684.1	Foxn1	0.715198	0.802214	909_5ltr	214	219	+	AGAACC
MA1684.1	Foxn1	0.715198	0.802214	909_5ltr	300	305	-	AGAATC
MA1045.1	NAC043	4.54019	0.802207	909_5ltr	226	235	-	GTTGCGAAAG
MA1376.1	DEAR3	6.06263	0.802194	909_5ltr	121	137	+	AGGTGTGGGTGTGAGTG
MA1068.1	TGA2	4.2253	0.802166	909_5ltr	10	17	-	ACTTCATA
MA0987.1	PHYPADRAFT_140773	3.41802	0.802121	909_5ltr	266	275	-	CAGAAATCGG
MA0984.1	DOF5.7	3.03797	0.802117	909_5ltr	163	170	-	GGAAGGCT
MA0005.1	AG	5.45827	0.80201	909_5ltr	172	182	-	CCTTTACAAGC
MA1358.1	bHLH130	6.07447	0.801998	909_5ltr	141	151	+	CGCCAATTGTC
MA0975.1	CRF2	4.63678	0.801961	909_5ltr	313	320	-	CCGGCGTC
MA0968.1	bZIP68	4.11754	0.801632	909_5ltr	170	178	+	CGGCTTGTA
MA1220.1	TINY	6.082	0.801589	909_5ltr	120	134	-	TCACACCCACACCTA
MA1677.1	NAC078	4.86143	0.801419	909_5ltr	59	70	+	AGCAAGTAGTCA
MA1026.1	ATHB-15	5.16125	0.801322	909_5ltr	105	112	+	CAGTTATT
MA1043.1	NAC083	4.63635	0.801266	909_5ltr	56	65	+	TTAAGCAAGT
MA1051.1	RAP2-3	4.68844	0.801077	909_5ltr	111	118	-	GGGCCGAA
MA1229.1	AT2G44940	6.11391	0.801038	909_5ltr	277	291	+	GTCTATCGGTGCTTG
MA1393.2	MYB70	5.38133	0.800971	909_5ltr	219	229	+	CTAACTGCTTT
MA0973.1	CDF2	4.79625	0.800963	909_5ltr	232	241	-	AAAATAGTTG
MA1427.1	NAC028	3.81838	0.800928	909_5ltr	12	20	-	GTTACTTCA
MA0932.1	AHL12	3.0031	0.800834	909_5ltr	300	307	+	GATTCTTT
MA0932.1	AHL12	3.0031	0.800834	909_5ltr	300	307	-	AAAGAATC
MA0973.1	CDF2	4.7887	0.800769	909_5ltr	85	94	-	ATTAAGGTTC
MA1085.1	WRKY40	3.35755	0.800714	909_5ltr	79	86	+	AATTCAGA
MA1399.1	At5g08520	5.39366	0.800701	909_5ltr	236	248	-	GTAGAGGAAAATA
MA1065.1	TCP20	5.36813	0.800658	909_5ltr	113	122	+	CGGCCCATAG
MA0936.1	T11I18.17	5.23528	0.800537	909_5ltr	56	63	+	TTAAGCAA
MA1176.1	MYB119	4.5619	0.80044	909_5ltr	102	112	+	AAGCAGTTATT
MA0932.1	AHL12	2.98468	0.800393	909_5ltr	47	54	+	AAGTATAT
MA0932.1	AHL12	2.98468	0.800393	909_5ltr	47	54	-	ATATACTT
MA0996.1	ERF043	4.52681	0.800391	909_5ltr	1	8	+	TGTCAGCA
MA0121.1	ARR10	4.66067	0.800352	909_5ltr	106	113	+	AGTTATTC
MA1210.1	HAT22	6.29402	0.800298	909_5ltr	288	297	-	AACAATCAAG
MA1077.1	WRKY18	4.14434	0.800289	909_5ltr	287	296	-	ACAATCAAGC
MA0993.1	ERF7	5.00267	0.800263	909_5ltr	103	112	+	AGCAGTTATT
MA1206.1	ARF2	3.40691	0.800252	909_5ltr	278	287	-	CACCGATAGA
MA1353.1	AT1G72740	7.04377	0.800144	909_5ltr	212	226	-	GCAGTTAGGTTCTTG

## Sheet: JASPAR  Analysis results-PHRE 2
Matrix ID	Name	Score	Relative score	Sequence ID	Start	End	Strand	Predicted sequence
MA0984.1	DOF5.7	9.6765	1	1102-5ltr	368	375	-	AAAAGAGG
MA1071.1	DOF5.3	7.38855	1	1102-5ltr	371	377	-	GAAAAAG
MA1030.1	P0510F09.23	11.1381	0.997368	1102-5ltr	352	361	+	AACCCTAACT
MA0935.1	NAC025	12.7375	0.991065	1102-5ltr	133	140	+	CACGTAAC
MA0970.1	CMTA3	9.85185	0.979754	1102-5ltr	174	182	+	CCGCGTATT
MA1684.1	Foxn1	8.9932	0.97745	1102-5ltr	192	197	-	TGACGC
MA0969.1	CMTA2	10.2791	0.97643	1102-5ltr	171	179	+	AGACCGCGT
MA1684.1	Foxn1	8.89716	0.975417	1102-5ltr	22	27	+	AGAAGC
MA1071.1	DOF5.3	6.68866	0.969084	1102-5ltr	220	226	-	TCAAAAG
MA0021.1	Dof3	7.84342	0.966367	1102-5ltr	329	334	-	AAAGTA
MA0987.1	PHYPADRAFT_140773	7.52755	0.963198	1102-5ltr	328	337	-	ACTAAAGTAG
MA0987.1	PHYPADRAFT_140773	7.52007	0.962905	1102-5ltr	368	377	-	GAAAAAGAGG
MA1071.1	DOF5.3	6.51118	0.961245	1102-5ltr	96	102	-	GAAAACG
MA1071.1	DOF5.3	6.51118	0.961245	1102-5ltr	362	368	-	GAAAACG
MA0064.1	PBF	7.32517	0.960531	1102-5ltr	219	223	-	AAAGT
MA0064.1	PBF	7.32517	0.960531	1102-5ltr	330	334	-	AAAGT
MA0987.1	PHYPADRAFT_140773	7.45426	0.960325	1102-5ltr	217	226	-	TCAAAAGTTC
MA1071.1	DOF5.3	6.45261	0.958657	1102-5ltr	331	337	-	ACTAAAG
MA0989.1	PHYPADRAFT_153324	7.8514	0.957007	1102-5ltr	218	226	-	TCAAAAGTT
MA0982.1	DOF2.4	7.14305	0.956617	1102-5ltr	370	376	-	AAAAAGA
MA0971.1	DREB1A	11.8707	0.956492	1102-5ltr	69	78	+	AAGTCGGCAG
MA0981.1	DOF1.8	7.31947	0.955121	1102-5ltr	328	337	-	ACTAAAGTAG
MA1016.1	GATA15	7.78552	0.954597	1102-5ltr	158	166	+	AACGATCAA
MA0983.1	DOF5.6	7.53632	0.95377	1102-5ltr	219	226	-	TCAAAAGT
MA0982.1	DOF2.4	7.05788	0.953047	1102-5ltr	219	225	-	CAAAAGT
MA0983.1	DOF5.6	7.49072	0.952094	1102-5ltr	330	337	-	ACTAAAGT
MA0983.1	DOF5.6	7.48646	0.951938	1102-5ltr	370	377	-	GAAAAAGA
MA0981.1	DOF1.8	7.23666	0.951709	1102-5ltr	368	377	-	GAAAAAGAGG
MA0989.1	PHYPADRAFT_153324	7.63782	0.949329	1102-5ltr	369	377	-	GAAAAAGAG
MA0989.1	PHYPADRAFT_153324	7.62671	0.948929	1102-5ltr	329	337	-	ACTAAAGTA
MA0981.1	DOF1.8	7.13583	0.947553	1102-5ltr	217	226	-	TCAAAAGTTC
MA1022.1	PHYPADRAFT_38837	7.53872	0.943974	1102-5ltr	217	226	-	TCAAAAGTTC
MA1044.1	NAC92	10.7399	0.943819	1102-5ltr	203	214	-	TTACAAGACAAG
MA0982.1	DOF2.4	6.80406	0.942409	1102-5ltr	330	336	-	CTAAAGT
MA1016.1	GATA15	7.38608	0.939962	1102-5ltr	159	167	-	GTTGATCGT
MA0044.1	HMG-1	8.67272	0.937214	1102-5ltr	94	102	+	GTCGTTTTC
MA1175.1	MYB81	10.7475	0.935537	1102-5ltr	211	221	+	GTAACTGAACT
MA1022.1	PHYPADRAFT_38837	7.32578	0.935497	1102-5ltr	368	377	-	GAAAAAGAGG
MA1027.1	KAN1	8.2783	0.935322	1102-5ltr	12	19	+	GATTATTC
MA1032.1	DREB1G	11.9364	0.934992	1102-5ltr	69	78	-	CTGCCGACTT
MA1028.1	KAN4	11.6514	0.934517	1102-5ltr	12	19	+	GATTATTC
MA1028.1	KAN4	11.6514	0.934517	1102-5ltr	12	19	-	GAATAATC
MA1071.1	DOF5.3	5.90607	0.934516	1102-5ltr	382	388	-	TGAAACG
MA1047.1	TGA5	9.65752	0.933686	1102-5ltr	191	198	-	ATGACGCA
MA0955.1	POPTR_0002s00440g	8.46703	0.933452	1102-5ltr	82	88	-	GGTAAGG
MA1388.1	AT3G24120	8.74975	0.933119	1102-5ltr	238	245	-	GGAATAAA
MA0053.1	MNB1A	6.78578	0.931989	1102-5ltr	219	223	-	AAAGT
MA0053.1	MNB1A	6.78578	0.931989	1102-5ltr	330	334	-	AAAGT
MA0053.1	MNB1A	6.78578	0.931989	1102-5ltr	370	374	-	AAAGA
MA0995.1	ERF039	9.44867	0.927447	1102-5ltr	69	78	+	AAGTCGGCAG
MA0984.1	DOF5.7	7.24066	0.927392	1102-5ltr	234	241	-	TAAAAATG
MA1181.1	MYB113	11.2283	0.926248	1102-5ltr	334	344	+	TAGTTTGTTAG
MA1043.1	NAC083	10.802	0.925291	1102-5ltr	132	141	+	GCACGTAACT
MA1085.1	WRKY40	7.09463	0.924454	1102-5ltr	230	237	+	CAGTCATT
MA1208.1	GT-2	13.8577	0.924289	1102-5ltr	178	191	+	GTATTTACTGTTTT
MA1027.1	KAN1	7.94706	0.924057	1102-5ltr	237	244	+	TTTTATTC
MA1070.1	TGA7	10.5895	0.923401	1102-5ltr	190	199	-	GATGACGCAA
MA0939.1	NAC080	9.96502	0.923132	1102-5ltr	132	139	+	GCACGTAA
MA1275.1	AT1G47655	10.4494	0.922777	1102-5ltr	328	338	-	AACTAAAGTAG
MA1688.1	ARF16	15.0475	0.92216	1102-5ltr	200	213	-	TACAAGACAAGGGA
MA1391.1	MYB33	10.3838	0.921375	1102-5ltr	211	221	+	GTAACTGAACT
MA1022.1	PHYPADRAFT_38837	6.96355	0.921076	1102-5ltr	328	337	-	ACTAAAGTAG
MA1017.1	GATA8	7.60403	0.921059	1102-5ltr	151	159	+	AGGATCCAA
MA1045.1	NAC043	10.2731	0.918686	1102-5ltr	189	198	-	ATGACGCAAA
MA0974.1	CDF3	8.99791	0.918666	1102-5ltr	217	225	-	CAAAAGTTC
MA0938.1	NAC058	8.84022	0.918373	1102-5ltr	132	139	+	GCACGTAA
MA0021.1	Dof3	6.70193	0.917835	1102-5ltr	297	302	+	AAAGGA
MA1071.1	DOF5.3	5.52131	0.91752	1102-5ltr	294	300	+	GTGAAAG
MA0044.1	HMG-1	8.07975	0.916951	1102-5ltr	360	368	+	CTCGTTTTC
MA1224.1	CBF1	11.6694	0.916608	1102-5ltr	68	79	-	ACTGCCGACTTC
MA0983.1	DOF5.6	6.51158	0.916114	1102-5ltr	95	102	-	GAAAACGA
MA0983.1	DOF5.6	6.51158	0.916114	1102-5ltr	361	368	-	GAAAACGA
MA1669.1	DREB1B	12.662	0.915112	1102-5ltr	66	79	-	ACTGCCGACTTCAA
MA0984.1	DOF5.7	6.82179	0.914906	1102-5ltr	370	377	-	GAAAAAGA
MA0559.1	PI	15.0153	0.913593	1102-5ltr	364	377	-	GAAAAAGAGGAAAA
MA0984.1	DOF5.7	6.77161	0.91341	1102-5ltr	369	376	-	AAAAAGAG
MA0987.1	PHYPADRAFT_140773	6.24954	0.913105	1102-5ltr	294	303	+	GTGAAAGGAG
MA1394.1	MYB73	9.7323	0.912591	1102-5ltr	212	222	+	TAACTGAACTT
MA0937.1	NAC055	10.0788	0.911736	1102-5ltr	132	139	+	GCACGTAA
MA0999.1	ERF098	7.21087	0.911507	1102-5ltr	71	78	-	CTGCCGAC
MA1181.1	MYB113	10.386	0.911352	1102-5ltr	211	221	-	AGTTCAGTTAC
MA1697.1	ARF4	11.3453	0.910524	1102-5ltr	201	212	-	ACAAGACAAGGG
MA1218.1	CBF4	11.7409	0.909012	1102-5ltr	67	79	+	TGAAGTCGGCAGT
MA0044.1	HMG-1	7.77747	0.906621	1102-5ltr	42	50	-	GTTCTTCTC
MA0956.1	BEE2	7.4668	0.905702	1102-5ltr	131	140	+	TGCACGTAAC
MA0956.1	BEE2	7.4668	0.905702	1102-5ltr	131	140	-	GTTACGTGCA
MA1343.1	bZIP52	11.563	0.904953	1102-5ltr	242	255	-	CTTACAGCTGGGAA
MA0984.1	DOF5.7	6.48287	0.904803	1102-5ltr	296	303	+	GAAAGGAG
MA1427.1	NAC028	9.13969	0.904376	1102-5ltr	189	197	+	TTTGCGTCA
MA1384.1	PHL7	13.1837	0.903483	1102-5ltr	314	326	+	AACAGCATATACC
MA1047.1	TGA5	8.23339	0.903235	1102-5ltr	133	140	-	GTTACGTG
MA1675.1	NAC029	12.8083	0.903044	1102-5ltr	131	143	+	TGCACGTAACTAT
MA1670.1	DREB1C	12.0636	0.902209	1102-5ltr	66	80	-	GACTGCCGACTTCAA
MA0974.1	CDF3	8.37817	0.901932	1102-5ltr	368	376	-	AAAAAGAGG
MA0983.1	DOF5.6	6.12069	0.90175	1102-5ltr	381	388	-	TGAAACGG
MA1068.1	TGA2	9.13627	0.900948	1102-5ltr	192	199	+	GCGTCATC
MA0966.1	BIM3	8.56883	0.900614	1102-5ltr	131	140	+	TGCACGTAAC
MA0966.1	BIM3	8.56883	0.900614	1102-5ltr	131	140	-	GTTACGTGCA
MA0982.1	DOF2.4	5.78572	0.899727	1102-5ltr	95	101	-	AAAACGA
MA0982.1	DOF2.4	5.78572	0.899727	1102-5ltr	361	367	-	AAAACGA
MA1027.1	KAN1	7.21237	0.899072	1102-5ltr	318	325	-	GTATATGC
MA1427.1	NAC028	8.77363	0.89726	1102-5ltr	132	140	-	GTTACGTGC
MA0965.1	BIM2	7.86601	0.894246	1102-5ltr	131	140	+	TGCACGTAAC
MA0965.1	BIM2	7.86601	0.894246	1102-5ltr	131	140	-	GTTACGTGCA
MA0987.1	PHYPADRAFT_140773	5.74861	0.893471	1102-5ltr	379	388	-	TGAAACGGTG
MA0129.1	TGA1A	7.71638	0.893464	1102-5ltr	191	197	+	TGCGTCA
MA1355.1	TBP3	12.7149	0.89329	1102-5ltr	347	361	+	TGTAGAACCCTAACT
MA1217.1	CBF2	11.2606	0.892523	1102-5ltr	67	81	-	AGACTGCCGACTTCA
MA1015.1	GATA12	6.88825	0.891047	1102-5ltr	151	158	+	AGGATCCA
MA1015.1	GATA12	6.88825	0.891047	1102-5ltr	151	158	-	TGGATCCT
MA0934.1	AHL25	7.48313	0.890044	1102-5ltr	235	242	+	ATTTTTAT
MA0934.1	AHL25	7.48313	0.890044	1102-5ltr	235	242	-	ATAAAAAT
MA0978.1	DREB1E	9.14894	0.890028	1102-5ltr	69	76	+	AAGTCGGC
MA0981.1	DOF1.8	5.73422	0.889793	1102-5ltr	379	388	-	TGAAACGGTG
MA1280.1	OBP4	12.0264	0.889671	1102-5ltr	364	377	-	GAAAAAGAGGAAAA
MA0588.1	TGA1	9.37543	0.889391	1102-5ltr	190	200	-	AGATGACGCAA
MA1413.1	UIF1	7.53319	0.889245	1102-5ltr	10	19	-	GAATAATCCA
MA1202.1	AGL55	7.71029	0.889091	1102-5ltr	57	62	+	CCACCA
MA1088.1	WRKY48	6.4223	0.888602	1102-5ltr	34	43	-	TCTGTCAGCG
MA0020.1	Dof2	6.49265	0.888483	1102-5ltr	297	302	+	AAAGGA
MA0020.1	Dof2	6.49265	0.888483	1102-5ltr	329	334	-	AAAGTA
MA0944.1	ARF8	7.48468	0.887392	1102-5ltr	35	43	-	TCTGTCAGC
MA1039.1	MYB4	7.66308	0.887173	1102-5ltr	336	343	+	GTTTGTTA
MA0932.1	AHL12	6.59822	0.886944	1102-5ltr	12	19	+	GATTATTC
MA0932.1	AHL12	6.59822	0.886944	1102-5ltr	12	19	-	GAATAATC
MA1391.1	MYB33	8.51365	0.886905	1102-5ltr	334	344	-	CTAACAAACTA
MA1011.1	PHYPADRAFT_72483	6.95123	0.886279	1102-5ltr	131	140	+	TGCACGTAAC
MA1011.1	PHYPADRAFT_72483	6.95123	0.886279	1102-5ltr	131	140	-	GTTACGTGCA
MA1001.1	ERF11	7.27156	0.886163	1102-5ltr	69	78	-	CTGCCGACTT
MA0981.1	DOF1.8	5.63709	0.885791	1102-5ltr	294	303	+	GTGAAAGGAG
MA0973.1	CDF2	8.0707	0.885214	1102-5ltr	368	377	-	GAAAAAGAGG
MA0987.1	PHYPADRAFT_140773	5.51585	0.884348	1102-5ltr	359	368	-	GAAAACGAGT
MA0970.1	CMTA3	6.24586	0.884183	1102-5ltr	356	364	-	ACGAGTTAG
MA1017.1	GATA8	6.44263	0.884118	1102-5ltr	125	133	+	AAGATGTGC
MA1388.1	AT3G24120	6.55467	0.884037	1102-5ltr	317	324	+	AGCATATA
MA0981.1	DOF1.8	5.57486	0.883226	1102-5ltr	359	368	-	GAAAACGAGT
MA1040.1	MYB46	7.83881	0.882397	1102-5ltr	336	343	+	GTTTGTTA
MA1175.1	MYB81	7.83568	0.881174	1102-5ltr	334	344	-	CTAACAAACTA
MA0982.1	DOF2.4	5.33168	0.880696	1102-5ltr	381	387	-	GAAACGG
MA0977.1	DOF2.5	7.28592	0.88063	1102-5ltr	369	376	-	AAAAAGAG
MA1271.1	DAG2	9.46583	0.880551	1102-5ltr	367	377	-	GAAAAAGAGGA
MA1085.1	WRKY40	5.76308	0.880365	1102-5ltr	222	229	-	AGTTCAAA
MA1171.1	MYB52	9.62556	0.880316	1102-5ltr	376	386	+	TCTCACCGTTT
MA0933.1	AHL20	7.5267	0.879529	1102-5ltr	236	243	-	AATAAAAA
MA0121.1	ARR10	6.76831	0.879462	1102-5ltr	126	133	+	AGATGTGC
MA1017.1	GATA8	6.29058	0.879281	1102-5ltr	87	95	+	CCGATTCGT
MA1071.1	DOF5.3	4.64423	0.878777	1102-5ltr	235	241	-	TAAAAAT
MA1044.1	NAC92	8.04995	0.87856	1102-5ltr	130	141	+	GTGCACGTAACT
MA0054.1	myb.Ph3	8.15081	0.878177	1102-5ltr	182	190	+	TTACTGTTT
MA1015.1	GATA12	6.44107	0.877809	1102-5ltr	262	269	+	CGGATTTG
MA1015.1	GATA12	6.44107	0.877809	1102-5ltr	262	269	-	CAAATCCG
MA1037.1	MYB24	6.49143	0.877309	1102-5ltr	354	362	-	GAGTTAGGG
MA1353.1	AT1G72740	12.4221	0.876852	1102-5ltr	349	363	-	CGAGTTAGGGTTCTA
MA1372.1	STZ	7.06817	0.87666	1102-5ltr	323	333	+	TACCTCTACTT
MA0973.1	CDF2	7.73816	0.876658	1102-5ltr	217	226	-	TCAAAAGTTC
MA0983.1	DOF5.6	5.43747	0.876644	1102-5ltr	294	301	+	GTGAAAGG
MA0120.1	id1	8.2554	0.876135	1102-5ltr	365	376	+	TTTCCTCTTTTT
MA1085.1	WRKY40	5.62684	0.875854	1102-5ltr	104	111	-	GGTTCAAG
MA0064.1	PBF	5.74021	0.875645	1102-5ltr	297	301	+	AAAGG
MA0064.1	PBF	5.74021	0.875645	1102-5ltr	370	374	-	AAAGA
MA0964.1	BIM1	6.85426	0.875444	1102-5ltr	130	139	-	TTACGTGCAC
MA1037.1	MYB24	6.41432	0.875262	1102-5ltr	253	261	+	AAGTTTGTT
MA0987.1	PHYPADRAFT_140773	5.28322	0.875229	1102-5ltr	93	102	-	GAAAACGACG
MA0054.1	myb.Ph3	8.03872	0.875006	1102-5ltr	378	386	+	TCACCGTTT
MA1044.1	NAC92	7.89334	0.874761	1102-5ltr	301	312	+	GAGCAAGGCATC
MA1088.1	WRKY48	6.00261	0.874741	1102-5ltr	191	200	+	TGCGTCATCT
MA1037.1	MYB24	6.3843	0.874466	1102-5ltr	68	76	+	GAAGTCGGC
MA1011.1	PHYPADRAFT_72483	6.46984	0.87425	1102-5ltr	100	109	+	TTCACTTGAA
MA1011.1	PHYPADRAFT_72483	6.46984	0.87425	1102-5ltr	100	109	-	TTCAAGTGAA
MA1088.1	WRKY48	5.98451	0.874144	1102-5ltr	221	230	-	GAGTTCAAAA
MA1022.1	PHYPADRAFT_38837	5.78401	0.874118	1102-5ltr	359	368	-	GAAAACGAGT
MA1388.1	AT3G24120	6.10703	0.874028	1102-5ltr	87	94	-	CGAATCGG
MA1085.1	WRKY40	5.55655	0.873526	1102-5ltr	404	411	+	AGTTCAAT
MA1408.1	FaEOBII	8.27059	0.873499	1102-5ltr	335	344	+	AGTTTGTTAG
MA1085.1	WRKY40	5.53398	0.872779	1102-5ltr	192	199	+	GCGTCATC
MA0974.1	CDF3	7.29357	0.872646	1102-5ltr	328	336	-	CTAAAGTAG
MA0989.1	PHYPADRAFT_153324	5.50389	0.872606	1102-5ltr	360	368	-	GAAAACGAG
MA1088.1	WRKY48	5.93231	0.87242	1102-5ltr	229	238	+	TCAGTCATTT
MA1407.1	bZIP14	8.47448	0.872399	1102-5ltr	190	199	-	GATGACGCAA
MA0984.1	DOF5.7	5.39325	0.872324	1102-5ltr	297	304	+	AAAGGAGC
MA0120.1	id1	8.11731	0.872226	1102-5ltr	295	306	-	TTGCTCCTTTCA
MA0989.1	PHYPADRAFT_153324	5.48779	0.872027	1102-5ltr	294	302	+	GTGAAAGGA
MA0985.1	DRE1C	8.12156	0.871975	1102-5ltr	69	76	+	AAGTCGGC
MA1372.1	STZ	6.79685	0.871357	1102-5ltr	96	106	+	CGTTTTCACTT
MA1037.1	MYB24	6.26577	0.871319	1102-5ltr	338	346	+	TTGTTAGAT
MA0981.1	DOF1.8	5.27272	0.870775	1102-5ltr	93	102	-	GAAAACGACG
MA1079.1	WRKY21	7.2156	0.869847	1102-5ltr	34	43	-	TCTGTCAGCG
MA1017.1	GATA8	5.98965	0.86971	1102-5ltr	261	269	-	CAAATCCGA
MA1381.1	AT3G46070	9.77583	0.869358	1102-5ltr	289	303	-	CTCCTTTCACTTCCG
MA1426.1	MYB124	6.91156	0.869225	1102-5ltr	172	181	-	ATACGCGGTC
MA1085.1	WRKY40	5.41747	0.868921	1102-5ltr	52	59	-	TGGTCTTC
MA0933.1	AHL20	7.04633	0.868825	1102-5ltr	235	242	+	ATTTTTAT
MA1177.1	MYB65	8.22815	0.8687	1102-5ltr	208	220	+	CTTGTAACTGAAC
MA0020.1	Dof2	6.08619	0.868493	1102-5ltr	218	223	-	AAAGTT
MA0953.1	ATHB-6	6.65883	0.868299	1102-5ltr	12	20	-	TGAATAATC
MA1176.1	MYB119	8.41652	0.86777	1102-5ltr	378	388	+	TCACCGTTTCA
MA0968.1	bZIP68	6.24245	0.867667	1102-5ltr	131	139	-	TTACGTGCA
MA0933.1	AHL20	6.988	0.867526	1102-5ltr	235	242	-	ATAAAAAT
MA1037.1	MYB24	6.10541	0.867062	1102-5ltr	334	342	+	TAGTTTGTT
MA1017.1	GATA8	5.90469	0.867007	1102-5ltr	262	270	+	CGGATTTGT
MA1037.1	MYB24	6.09541	0.866797	1102-5ltr	134	142	-	TAGTTACGT
MA1094.1	WRKY8	6.54482	0.866745	1102-5ltr	34	42	-	CTGTCAGCG
MA1227.2	ERF027	9.44924	0.8659	1102-5ltr	66	80	-	GACTGCCGACTTCAA
MA0044.1	HMG-1	6.5748	0.865524	1102-5ltr	371	379	+	CTTTTTCTC
MA0977.1	DOF2.5	6.57563	0.865309	1102-5ltr	218	225	-	CAAAAGTT
MA0973.1	CDF2	7.28929	0.865109	1102-5ltr	328	337	-	ACTAAAGTAG
MA1085.1	WRKY40	5.30113	0.865069	1102-5ltr	4	11	-	CAGTCCTG
MA0127.1	PEND	9.39083	0.865052	1102-5ltr	42	51	-	AGTTCTTCTC
MA0044.1	HMG-1	6.55935	0.864996	1102-5ltr	175	183	+	CGCGTATTT
MA1036.1	MYB111	6.8659	0.864296	1102-5ltr	336	343	+	GTTTGTTA
MA0984.1	DOF5.7	5.12344	0.864281	1102-5ltr	184	191	-	AAAACAGT
MA1197.1	CAMTA1	9.29212	0.864277	1102-5ltr	171	182	+	AGACCGCGTATT
MA0947.1	ARR14	6.83385	0.864208	1102-5ltr	176	183	-	AAATACGC
MA1276.1	AT3G52440	7.77134	0.864066	1102-5ltr	367	377	-	GAAAAAGAGGA
MA0977.1	DOF2.5	6.51578	0.864018	1102-5ltr	329	336	-	CTAAAGTA
MA0943.1	ARF5	6.98306	0.863708	1102-5ltr	169	176	+	GCAGACCG
MA1176.1	MYB119	8.17988	0.863636	1102-5ltr	210	220	-	GTTCAGTTACA
MA1094.1	WRKY8	6.42132	0.863172	1102-5ltr	221	229	-	AGTTCAAAA
MA1167.1	EFM	8.65943	0.863063	1102-5ltr	316	326	-	GGTATATGCTG
MA1016.1	GATA15	5.27945	0.862781	1102-5ltr	111	119	+	CAAGATGGA
MA0945.1	ARR1	6.53879	0.86268	1102-5ltr	149	158	+	GGAGGATCCA
MA1037.1	MYB24	5.93029	0.862414	1102-5ltr	59	67	-	AAGTCTGGT
MA0984.1	DOF5.7	5.05736	0.862312	1102-5ltr	123	130	+	CTAAGATG
MA0982.1	DOF2.4	4.89154	0.862249	1102-5ltr	295	301	+	TGAAAGG
MA1061.1	SPT	7.09264	0.861886	1102-5ltr	131	139	+	TGCACGTAA
MA0974.2	CDF3	9.58342	0.861834	1102-5ltr	367	378	-	AGAAAAAGAGGA
MA1088.1	WRKY48	5.60427	0.861586	1102-5ltr	168	177	-	GCGGTCTGCT
MA1394.1	MYB73	6.86546	0.861337	1102-5ltr	180	190	-	AAACAGTAAAT
MA1365.2	AT5G47660	7.87928	0.8613	1102-5ltr	178	188	-	ACAGTAAATAC
MA1037.1	MYB24	5.88716	0.861269	1102-5ltr	214	222	-	AAGTTCAGT
MA1211.1	ATHB18	7.80396	0.861234	1102-5ltr	229	239	+	TCAGTCATTTT
MA0984.1	DOF5.7	5.01943	0.861181	1102-5ltr	80	87	-	GTAAGGAG
MA0990.1	EDT1	7.68974	0.860954	1102-5ltr	179	188	+	TATTTACTGT
MA1071.1	DOF5.3	4.2399	0.860917	1102-5ltr	155	161	+	TCCAACG
MA0989.1	PHYPADRAFT_153324	5.17806	0.860891	1102-5ltr	380	388	-	TGAAACGGT
MA0988.1	PHYPADRAFT_143875	6.64947	0.86065	1102-5ltr	131	140	+	TGCACGTAAC
MA0988.1	PHYPADRAFT_143875	6.64947	0.86065	1102-5ltr	131	140	-	GTTACGTGCA
MA0969.1	CMTA2	6.02721	0.860547	1102-5ltr	359	367	-	AAAACGAGT
MA0021.1	Dof3	5.35221	0.860449	1102-5ltr	369	374	-	AAAGAG
MA1163.1	PHL11	9.82726	0.860329	1102-5ltr	314	327	+	AACAGCATATACCT
MA0934.1	AHL25	6.12204	0.860313	1102-5ltr	236	243	+	TTTTTATT
MA0934.1	AHL25	6.12204	0.860313	1102-5ltr	236	243	-	AATAAAAA
MA1015.1	GATA12	5.84702	0.860223	1102-5ltr	125	132	+	AAGATGTG
MA1015.1	GATA12	5.84702	0.860223	1102-5ltr	125	132	-	CACATCTT
MA1394.2	MYB73	8.98174	0.860147	1102-5ltr	376	387	-	GAAACGGTGAGA
MA0020.1	Dof2	5.91646	0.860146	1102-5ltr	369	374	-	AAAGAG
MA1394.2	MYB73	8.96664	0.859866	1102-5ltr	156	167	+	CCAACGATCAAC
MA1393.1	MYB70	9.66397	0.859488	1102-5ltr	177	190	-	AAACAGTAAATACG
MA1016.1	GATA15	5.18856	0.859452	1102-5ltr	150	158	+	GAGGATCCA
MA1167.1	EFM	8.455	0.859264	1102-5ltr	11	21	+	GGATTATTCAG
MA1022.1	PHYPADRAFT_38837	5.40075	0.858861	1102-5ltr	379	388	-	TGAAACGGTG
MA1023.1	PHYPADRAFT_28324	6.90817	0.858813	1102-5ltr	70	77	+	AGTCGGCA
MA1413.1	UIF1	5.96561	0.858811	1102-5ltr	20	29	+	AGAGAAGCTG
MA1271.1	DAG2	8.33972	0.858468	1102-5ltr	181	191	-	AAAACAGTAAA
MA1375.1	ANL2	8.49531	0.858317	1102-5ltr	178	188	-	ACAGTAAATAC
MA0965.1	BIM2	6.24304	0.857769	1102-5ltr	100	109	+	TTCACTTGAA
MA0965.1	BIM2	6.24304	0.857769	1102-5ltr	100	109	-	TTCAAGTGAA
MA1369.1	HDG1	8.36874	0.857587	1102-5ltr	178	188	+	GTATTTACTGT
MA1088.1	WRKY48	5.472	0.857218	1102-5ltr	403	412	+	AAGTTCAATC
MA0940.1	AP1	9.75813	0.856749	1102-5ltr	366	378	-	AGAAAAAGAGGAA
MA1324.1	GATA20	7.94137	0.856478	1102-5ltr	259	266	-	ATCCGAAC
MA0936.1	T11I18.17	6.89433	0.856457	1102-5ltr	132	139	+	GCACGTAA
MA1043.1	NAC083	7.36959	0.856246	1102-5ltr	188	197	-	TGACGCAAAA
MA1040.1	MYB46	6.53664	0.855867	1102-5ltr	133	140	-	GTTACGTG
MA1394.2	MYB73	8.73854	0.855621	1102-5ltr	180	191	-	AAAACAGTAAAT
MA1206.1	ARF2	5.90971	0.855603	1102-5ltr	266	275	-	CAGGGACAAA
MA0997.1	ERF069	5.92509	0.855467	1102-5ltr	70	78	-	CTGCCGACT
MA1323.1	GATA19	8.39016	0.855391	1102-5ltr	259	269	-	CAAATCCGAAC
MA1068.1	TGA2	6.86474	0.855257	1102-5ltr	26	33	-	ACTTCAGC
MA1175.1	MYB81	6.44039	0.855125	1102-5ltr	83	93	+	CTTACCGATTC
MA1321.1	SPL13	8.13453	0.85502	1102-5ltr	256	266	+	TTTGTTCGGAT
MA0562.1	PIF5	6.8625	0.854543	1102-5ltr	132	139	-	TTACGTGC
MA1388.1	AT3G24120	5.23426	0.854513	1102-5ltr	319	326	-	GGTATATG
MA1016.1	GATA15	5.0482	0.854309	1102-5ltr	124	132	+	TAAGATGTG
MA0982.1	DOF2.4	4.70113	0.854268	1102-5ltr	184	190	-	AAACAGT
MA0120.1	id1	7.47925	0.854168	1102-5ltr	372	383	+	TTTTTCTCACCG
MA0021.1	Dof3	5.20251	0.854084	1102-5ltr	218	223	-	AAAGTT
MA1271.1	DAG2	8.11375	0.854037	1102-5ltr	327	337	-	ACTAAAGTAGA
MA0577.2	SPL3	7.92181	0.853793	1102-5ltr	258	265	-	TCCGAACA
MA1693.1	ARF34	9.34138	0.853735	1102-5ltr	393	405	+	CACAGACCGCAAG
MA0938.1	NAC058	6.80561	0.853422	1102-5ltr	190	197	-	TGACGCAA
MA1392.1	MYB98	8.82931	0.852794	1102-5ltr	206	220	+	GTCTTGTAACTGAAC
MA1395.1	MYB77	7.50661	0.852663	1102-5ltr	378	392	-	CGGGTGAAACGGTGA
MA0984.1	DOF5.7	4.73302	0.852644	1102-5ltr	218	225	-	CAAAAGTT
MA1413.1	UIF1	5.63903	0.852471	1102-5ltr	149	158	+	GGAGGATCCA
MA1088.1	WRKY48	5.32288	0.852293	1102-5ltr	51	60	-	GTGGTCTTCA
MA1093.1	WRKY75	5.20401	0.852041	1102-5ltr	160	167	+	CGATCAAC
MA0096.1	bZIP910	7.07	0.851898	1102-5ltr	27	33	+	CTGAAGT
MA0096.1	bZIP910	7.07	0.851898	1102-5ltr	192	198	-	ATGACGC
MA1388.1	AT3G24120	5.11179	0.851774	1102-5ltr	22	29	+	AGAAGCTG
MA1081.1	WRKY25	6.50651	0.851765	1102-5ltr	160	167	+	CGATCAAC
MA1323.1	GATA19	8.20078	0.851477	1102-5ltr	257	267	+	TTGTTCGGATT
MA1175.1	MYB81	6.2251	0.851105	1102-5ltr	377	387	+	CTCACCGTTTC
MA0981.1	DOF1.8	4.79436	0.851062	1102-5ltr	182	191	-	AAAACAGTAA
MA0995.2	ERF039	7.45986	0.850943	1102-5ltr	33	43	+	TCGCTGACAGA
MA1411.1	TSAR1	4.6687	0.850728	1102-5ltr	400	409	+	CGCAAGTTCA
MA1391.1	MYB33	6.54821	0.850681	1102-5ltr	181	191	-	AAAACAGTAAA
MA0982.1	DOF2.4	4.61544	0.850676	1102-5ltr	276	282	-	ATATAGC
MA1275.1	AT1G47655	6.89121	0.850561	1102-5ltr	182	192	-	CAAAACAGTAA
MA1667.1	HSFC1	9.29129	0.850461	1102-5ltr	9	19	+	CTGGATTATTC
MA1071.1	DOF5.3	4.0028	0.850444	1102-5ltr	185	191	-	AAAACAG
MA0044.1	HMG-1	6.13084	0.850353	1102-5ltr	363	371	+	GTTTTCCTC
MA1415.1	REF6	8.74328	0.850187	1102-5ltr	367	377	-	GAAAAAGAGGA
MA0989.1	PHYPADRAFT_153324	4.86859	0.849764	1102-5ltr	234	242	-	ATAAAAATG
MA0954.1	ATHB-7	7.41231	0.849545	1102-5ltr	229	238	+	TCAGTCATTT
MA1007.1	PHYPADRAFT_173530	6.06975	0.849525	1102-5ltr	393	400	-	GGTCTGTG
MA1276.1	AT3G52440	7.00935	0.8493	1102-5ltr	181	191	-	AAAACAGTAAA
MA0964.1	BIM1	6.00161	0.849247	1102-5ltr	99	108	-	TCAAGTGAAA
MA1037.1	MYB24	5.43221	0.849193	1102-5ltr	424	432	+	GAGTTCTGT
MA0943.1	ARF5	6.34184	0.849154	1102-5ltr	394	401	+	ACAGACCG
MA1016.1	GATA15	4.90534	0.849075	1102-5ltr	194	202	-	GGAGATGAC
MA1677.1	NAC078	7.35967	0.848462	1102-5ltr	131	142	+	TGCACGTAACTA
MA1085.1	WRKY40	4.7991	0.848446	1102-5ltr	169	176	-	CGGTCTGC
MA0993.1	ERF7	6.48454	0.848446	1102-5ltr	68	77	-	TGCCGACTTC
MA0969.1	CMTA2	5.58122	0.848391	1102-5ltr	174	182	-	AATACGCGG
MA1016.1	GATA15	4.87648	0.848018	1102-5ltr	307	315	-	TTCGATGCC
MA1372.1	STZ	5.59977	0.847961	1102-5ltr	292	302	-	TCCTTTCACTT
MA1411.1	TSAR1	4.45353	0.847843	1102-5ltr	400	409	-	TGAACTTGCG
MA1210.1	HAT22	8.32676	0.847755	1102-5ltr	228	237	+	CTCAGTCATT
MA1042.1	MYB59	6.61745	0.84762	1102-5ltr	340	347	+	GTTAGATT
MA1381.1	AT3G46070	8.61739	0.847439	1102-5ltr	95	109	+	TCGTTTTCACTTGAA
MA0944.1	ARF8	5.99521	0.847407	1102-5ltr	139	147	+	ACTATCGGG
MA0935.1	NAC025	5.49903	0.847339	1102-5ltr	191	198	+	TGCGTCAT
MA1386.1	HHO3	7.49059	0.847334	1102-5ltr	11	21	+	GGATTATTCAG
MA1022.1	PHYPADRAFT_38837	5.10781	0.847198	1102-5ltr	294	303	+	GTGAAAGGAG
MA1405.1	SIZF2	7.07979	0.847063	1102-5ltr	34	43	+	CGCTGACAGA
MA1384.1	PHL7	9.48135	0.846936	1102-5ltr	317	329	-	AGAGGTATATGCT
MA1025.1	HBI1	8.08784	0.846833	1102-5ltr	129	140	+	TGTGCACGTAAC
MA1388.1	AT3G24120	4.88954	0.846805	1102-5ltr	342	349	-	ACAATCTA
MA0942.1	ARF1	6.20078	0.846612	1102-5ltr	69	76	-	GCCGACTT
MA1206.1	ARF2	5.50285	0.846605	1102-5ltr	168	177	+	AGCAGACCGC
MA1078.1	WRKY2	5.64714	0.84651	1102-5ltr	160	167	+	CGATCAAC
MA0557.1	FHY3	8.94489	0.846452	1102-5ltr	385	396	+	TTCACCCGCACA
MA1017.1	GATA8	5.25792	0.846435	1102-5ltr	112	120	+	AAGATGGAG
MA1413.1	UIF1	5.32246	0.846325	1102-5ltr	12	21	+	GATTATTCAG
MA1372.1	STZ	5.51403	0.846286	1102-5ltr	286	296	-	CACTTCCGCTG
MA0563.1	2021-09-03	8.22066	0.846232	1102-5ltr	327	337	+	TCTACTTTAGT
MA1365.1	MNJ7.25	10.6922	0.84602	1102-5ltr	370	384	+	TCTTTTTCTCACCGT
MA1071.1	DOF5.3	3.90263	0.846019	1102-5ltr	180	186	-	AGTAAAT
MA0045.1	HMG-I/Y	9.54209	0.845914	1102-5ltr	363	378	-	AGAAAAAGAGGAAAAC
MA1007.1	PHYPADRAFT_173530	5.8717	0.845863	1102-5ltr	70	77	+	AGTCGGCA
MA1169.1	MYB105	8.72415	0.845843	1102-5ltr	374	386	+	TTTCTCACCGTTT
MA1395.1	MYB77	7.08356	0.845646	1102-5ltr	212	226	-	TCAAAAGTTCAGTTA
MA0054.1	myb.Ph3	6.99914	0.845594	1102-5ltr	84	92	+	TTACCGATT
MA0995.2	ERF039	7.18635	0.845199	1102-5ltr	68	78	-	CTGCCGACTTC
MA1094.1	WRKY8	5.79276	0.844985	1102-5ltr	404	412	+	AGTTCAATC
MA1015.1	GATA12	5.32935	0.844899	1102-5ltr	342	349	+	TAGATTGT
MA1015.1	GATA12	5.32935	0.844899	1102-5ltr	342	349	-	ACAATCTA
MA0990.1	EDT1	6.99592	0.844895	1102-5ltr	178	187	-	CAGTAAATAC
MA1088.1	WRKY48	5.09862	0.844887	1102-5ltr	393	402	-	GCGGTCTGTG
MA1696.1	ARF39	9.06569	0.8448	1102-5ltr	265	276	-	CCAGGGACAAAT
MA0110.3	ATHB-5	8.41951	0.844783	1102-5ltr	228	239	+	CTCAGTCATTTT
MA0987.1	PHYPADRAFT_140773	4.50333	0.844661	1102-5ltr	233	242	-	ATAAAAATGA
MA0950.1	ATHB-12	7.1284	0.84462	1102-5ltr	230	237	-	AATGACTG
MA0984.1	DOF5.7	4.46383	0.844619	1102-5ltr	235	242	-	ATAAAAAT
MA1092.1	WRKY63	6.10285	0.844447	1102-5ltr	160	167	+	CGATCAAC
MA1175.1	MYB81	5.86747	0.844428	1102-5ltr	181	191	-	AAAACAGTAAA
MA0973.1	CDF2	6.48505	0.844416	1102-5ltr	182	191	-	AAAACAGTAA
MA1677.1	NAC078	7.13536	0.844238	1102-5ltr	202	213	-	TACAAGACAAGG
MA0581.1	LEC2	7.38585	0.844165	1102-5ltr	128	138	-	TACGTGCACAT
MA0044.1	HMG-1	5.93979	0.843824	1102-5ltr	208	216	+	CTTGTAACT
MA0946.1	ARR11	6.68767	0.843426	1102-5ltr	177	184	-	TAAATACG
MA1022.1	PHYPADRAFT_38837	5.01104	0.843346	1102-5ltr	182	191	-	AAAACAGTAA
MA0940.1	AP1	8.91604	0.843282	1102-5ltr	365	377	-	GAAAAAGAGGAAA
MA1016.1	GATA15	4.74126	0.843064	1102-5ltr	151	159	-	TTGGATCCT
MA1023.1	PHYPADRAFT_28324	6.10776	0.843054	1102-5ltr	393	400	-	GGTCTGTG
MA1393.2	MYB70	7.49609	0.842775	1102-5ltr	377	387	+	CTCACCGTTTC
MA1022.1	PHYPADRAFT_38837	4.99228	0.842599	1102-5ltr	93	102	-	GAAAACGACG
MA0120.1	id1	7.06829	0.842537	1102-5ltr	267	278	+	TTGTCCCTGGCT
MA1079.1	WRKY21	6.16282	0.842411	1102-5ltr	159	168	+	ACGATCAACA
MA0945.1	ARR1	5.8216	0.842309	1102-5ltr	87	96	-	GACGAATCGG
MA1394.1	MYB73	5.79394	0.84218	1102-5ltr	378	388	+	TCACCGTTTCA
MA1201.1	AGL42	6.68719	0.842118	1102-5ltr	193	199	+	CGTCATC
MA1048.1	ERF018	5.89797	0.842033	1102-5ltr	69	76	-	GCCGACTT
MA1071.1	DOF5.3	3.81143	0.84199	1102-5ltr	234	240	-	AAAAATG
MA1197.1	CAMTA1	8.03847	0.841824	1102-5ltr	356	367	-	AAAACGAGTTAG
MA1039.1	MYB4	5.64853	0.841637	1102-5ltr	255	262	+	GTTTGTTC
MA0992.1	ERF4	6.90973	0.841357	1102-5ltr	71	78	-	CTGCCGAC
MA1177.1	MYB65	6.72615	0.841338	1102-5ltr	335	347	-	AATCTAACAAACT
MA0945.1	ARR1	5.78532	0.841279	1102-5ltr	125	134	-	TGCACATCTT
MA1037.1	MYB24	5.13197	0.841223	1102-5ltr	257	265	+	TTGTTCGGA
MA0968.1	bZIP68	5.38689	0.841079	1102-5ltr	143	151	+	TCGGGTGGA
MA1058.1	SPL4	5.08711	0.841077	1102-5ltr	247	255	-	CTTACAGCT
MA0989.1	PHYPADRAFT_153324	4.62589	0.841039	1102-5ltr	94	102	-	GAAAACGAC
MA1030.1	P0510F09.23	5.06825	0.840952	1102-5ltr	410	419	+	ATCCCTGAAC
MA1275.1	AT1G47655	6.41614	0.840919	1102-5ltr	368	378	-	AGAAAAAGAGG
MA0983.1	DOF5.6	4.46294	0.840833	1102-5ltr	184	191	-	AAAACAGT
MA0946.1	ARR11	6.56113	0.840768	1102-5ltr	135	142	-	TAGTTACG
MA1366.1	AT1G76880	10.1106	0.84044	1102-5ltr	173	188	-	ACAGTAAATACGCGGT
MA0044.1	HMG-1	5.83028	0.840082	1102-5ltr	203	211	+	CTTGTCTTG
MA1027.1	KAN1	5.47625	0.840031	1102-5ltr	263	270	-	ACAAATCC
MA1413.1	UIF1	4.9959	0.839985	1102-5ltr	349	358	-	TAGGGTTCTA
MA0999.1	ERF098	5.42167	0.839936	1102-5ltr	167	174	+	CAGCAGAC
MA1278.1	OBP1	13.5411	0.839891	1102-5ltr	356	376	+	CTAACTCGTTTTCCTCTTTTT
MA1271.1	DAG2	7.38232	0.839694	1102-5ltr	365	375	-	AAAAGAGGAAA
MA1069.1	TGA6	7.47857	0.839502	1102-5ltr	190	199	-	GATGACGCAA
MA0577.1	SPL3	7.88189	0.83944	1102-5ltr	253	268	-	AAATCCGAACAAACTT
MA0984.1	DOF5.7	4.28507	0.839291	1102-5ltr	367	374	-	AAAGAGGA
MA0980.2	RAP2-10	7.58434	0.838989	1102-5ltr	67	78	-	CTGCCGACTTCA
MA1036.1	MYB111	5.66253	0.838805	1102-5ltr	133	140	-	GTTACGTG
MA0968.1	bZIP68	5.31141	0.838733	1102-5ltr	245	253	+	CCAGCTGTA
MA1088.1	WRKY48	4.91165	0.838712	1102-5ltr	103	112	-	TGGTTCAAGT
MA0997.1	ERF069	5.47042	0.838663	1102-5ltr	33	41	+	TCGCTGACA
MA1425.1	HYH	7.50296	0.838562	1102-5ltr	130	141	-	AGTTACGTGCAC
MA1017.1	GATA8	5.00817	0.838491	1102-5ltr	159	167	+	ACGATCAAC
MA0945.1	ARR1	5.6849	0.838426	1102-5ltr	262	271	-	GACAAATCCG
MA1027.1	KAN1	5.42207	0.838188	1102-5ltr	12	19	-	GAATAATC
MA0982.1	DOF2.4	4.31351	0.838021	1102-5ltr	234	240	-	AAAAATG
MA0961.1	BHLH112	6.13534	0.837703	1102-5ltr	100	108	+	TTCACTTGA
MA1085.1	WRKY40	4.47274	0.83764	1102-5ltr	60	67	-	AAGTCTGG
MA0984.1	DOF5.7	4.22687	0.837556	1102-5ltr	79	86	-	TAAGGAGA
MA1085.1	WRKY40	4.46794	0.837481	1102-5ltr	394	401	-	CGGTCTGT
MA0989.1	PHYPADRAFT_153324	4.51892	0.837193	1102-5ltr	183	191	-	AAAACAGTA
MA1026.1	ATHB-15	6.45621	0.836691	1102-5ltr	233	240	+	TCATTTTT
MA1079.1	WRKY21	5.94026	0.836611	1102-5ltr	265	274	-	AGGGACAAAT
MA0120.1	id1	6.83559	0.835951	1102-5ltr	78	89	+	GTCTCCTTACCG
MA0987.1	PHYPADRAFT_140773	4.27868	0.835856	1102-5ltr	182	191	-	AAAACAGTAA
MA0956.1	BEE2	4.90568	0.835818	1102-5ltr	100	109	+	TTCACTTGAA
MA0956.1	BEE2	4.90568	0.835818	1102-5ltr	100	109	-	TTCAAGTGAA
MA0982.1	DOF2.4	4.26078	0.835811	1102-5ltr	235	241	-	TAAAAAT
MA1276.1	AT3G52440	6.31116	0.835771	1102-5ltr	327	337	-	ACTAAAGTAGA
MA0121.1	ARR10	5.59809	0.835538	1102-5ltr	88	95	+	CGATTCGT
MA1071.1	DOF5.3	3.66271	0.835421	1102-5ltr	237	243	-	AATAAAA
MA1017.1	GATA8	4.91056	0.835386	1102-5ltr	150	158	-	TGGATCCTC
MA0933.1	AHL20	5.54006	0.835262	1102-5ltr	236	243	+	TTTTTATT
MA1249.1	RAP210	7.86978	0.83517	1102-5ltr	67	81	+	TGAAGTCGGCAGTCT
MA1208.1	GT-2	8.59831	0.835083	1102-5ltr	374	387	+	TTTCTCACCGTTTC
MA1276.1	AT3G52440	6.26119	0.834803	1102-5ltr	365	375	-	AAAAGAGGAAA
MA1372.1	STZ	4.91249	0.834529	1102-5ltr	34	44	-	CTCTGTCAGCG
MA1391.1	MYB33	5.67058	0.834505	1102-5ltr	83	93	+	CTTACCGATTC
MA1030.1	P0510F09.23	4.81386	0.834397	1102-5ltr	115	124	-	AGCCCTCCAT
MA1085.1	WRKY40	4.37397	0.834369	1102-5ltr	76	83	+	CAGTCTCC
MA1076.1	WRKY15	6.17524	0.834366	1102-5ltr	33	42	-	CTGTCAGCGA
MA0999.1	ERF098	5.28161	0.834334	1102-5ltr	73	80	+	CGGCAGTC
MA1335.1	TGA4	7.91323	0.834012	1102-5ltr	190	200	+	TTGCGTCATCT
MA0939.1	NAC080	5.2476	0.833925	1102-5ltr	190	197	-	TGACGCAA
MA1059.2	SPL5	8.391	0.833846	1102-5ltr	255	266	+	GTTTGTTCGGAT
MA1085.1	WRKY40	4.35758	0.833827	1102-5ltr	203	210	-	AAGACAAG
MA0945.1	ARR1	5.51725	0.833664	1102-5ltr	342	351	-	CTACAATCTA
MA1167.1	EFM	7.07716	0.833655	1102-5ltr	317	327	+	AGCATATACCT
MA1167.1	EFM	7.07426	0.833601	1102-5ltr	10	20	-	TGAATAATCCA
MA1086.1	WRKY43	6.38412	0.833574	1102-5ltr	178	187	-	CAGTAAATAC
MA1322.1	SPL9	6.13139	0.833565	1102-5ltr	256	266	+	TTTGTTCGGAT
MA1695.1	ARF36	9.79634	0.833119	1102-5ltr	264	277	-	GCCAGGGACAAATC
MA0989.1	PHYPADRAFT_153324	4.40411	0.833065	1102-5ltr	232	240	-	AAAAATGAC
MA0982.1	DOF2.4	4.19353	0.832992	1102-5ltr	418	424	-	CATAAGT
MA1393.2	MYB70	6.99837	0.832936	1102-5ltr	181	191	+	TTTACTGTTTT
MA0938.1	NAC058	6.16121	0.83285	1102-5ltr	205	212	-	ACAAGACA
MA0981.1	DOF1.8	4.34993	0.832747	1102-5ltr	233	242	-	ATAAAAATGA
MA1202.1	AGL55	5.92633	0.832552	1102-5ltr	163	168	+	TCAACA
MA1202.1	AGL55	5.92633	0.832552	1102-5ltr	282	287	+	TAACCA
MA1202.1	AGL55	5.92633	0.832552	1102-5ltr	378	383	+	TCACCG
MA1202.1	AGL55	5.92633	0.832552	1102-5ltr	386	391	+	TCACCC
MA1281.1	AT5G02460	13.5698	0.832463	1102-5ltr	357	377	-	GAAAAAGAGGAAAACGAGTTA
MA0121.1	ARR10	5.51275	0.832335	1102-5ltr	150	157	-	GGATCCTC
MA1346.1	TGA10	9.31421	0.832021	1102-5ltr	23	37	+	GAAGCTGAAGTCGCT
MA0981.1	DOF1.8	4.32765	0.831829	1102-5ltr	101	110	-	GTTCAAGTGA
MA0932.1	AHL12	4.29379	0.831749	1102-5ltr	235	242	+	ATTTTTAT
MA0932.1	AHL12	4.29379	0.831749	1102-5ltr	235	242	-	ATAAAAAT
MA0983.1	DOF5.6	4.21493	0.83172	1102-5ltr	235	242	-	ATAAAAAT
MA1045.1	NAC043	5.99099	0.831683	1102-5ltr	327	336	-	CTAAAGTAGA
MA1413.1	UIF1	4.56792	0.831675	1102-5ltr	348	357	+	GTAGAACCCT
MA1020.1	GT-1	5.56953	0.831637	1102-5ltr	280	287	+	TATAACCA
MA1071.1	DOF5.3	3.57487	0.831541	1102-5ltr	277	283	-	TATATAG
MA1037.1	MYB24	4.76659	0.831524	1102-5ltr	310	318	-	CTGTTCGAT
MA0996.1	ERF043	6.07234	0.831497	1102-5ltr	34	41	-	TGTCAGCG
MA0987.1	PHYPADRAFT_140773	4.16678	0.83147	1102-5ltr	369	378	-	AGAAAAAGAG
MA0984.1	DOF5.7	4.01976	0.831382	1102-5ltr	380	387	-	GAAACGGT
MA1078.1	WRKY2	4.94646	0.831133	1102-5ltr	230	237	+	CAGTCATT
MA1085.1	WRKY40	4.27204	0.830994	1102-5ltr	35	42	-	CTGTCAGC
MA0586.2	SPL14	7.48863	0.830937	1102-5ltr	255	265	-	TCCGAACAAAC
MA0044.1	HMG-1	5.56036	0.830858	1102-5ltr	369	377	+	CTCTTTTTC
MA1088.1	WRKY48	4.67338	0.830843	1102-5ltr	68	77	+	GAAGTCGGCA
MA1358.1	bHLH130	7.42759	0.830841	1102-5ltr	400	410	-	TTGAACTTGCG
MA1085.2	WRKY40	7.02411	0.830641	1102-5ltr	98	107	-	CAAGTGAAAA
MA0982.1	DOF2.4	4.13727	0.830634	1102-5ltr	233	239	-	AAAATGA
MA1020.1	GT-1	5.51235	0.830511	1102-5ltr	105	112	+	TTGAACCA
MA0994.1	ERF8	6.55749	0.830329	1102-5ltr	68	77	-	TGCCGACTTC
MA0984.1	DOF5.7	3.98317	0.830292	1102-5ltr	95	102	-	GAAAACGA
MA0984.1	DOF5.7	3.98317	0.830292	1102-5ltr	361	368	-	GAAAACGA
MA0970.1	CMTA3	4.20511	0.830097	1102-5ltr	132	140	+	GCACGTAAC
MA1294.1	MYB62	9.31704	0.830003	1102-5ltr	352	366	-	AAACGAGTTAGGGTT
MA1088.1	WRKY48	4.64679	0.829965	1102-5ltr	14	23	+	TTATTCAGAG
MA1093.1	WRKY75	4.13556	0.829945	1102-5ltr	99	106	-	AAGTGAAA
MA1093.1	WRKY75	4.13556	0.829945	1102-5ltr	292	299	+	AAGTGAAA
MA0121.1	ARR10	5.44794	0.829902	1102-5ltr	176	183	-	AAATACGC
MA1017.1	GATA8	4.73415	0.829775	1102-5ltr	341	349	-	ACAATCTAA
MA1168.1	MYR2	7.1144	0.829676	1102-5ltr	314	327	+	AACAGCATATACCT
MA1080.1	WRKY23	5.36635	0.829617	1102-5ltr	293	300	+	AGTGAAAG
MA0120.1	id1	6.60921	0.829544	1102-5ltr	92	103	+	TCGTCGTTTTCA
MA1093.1	WRKY75	4.08644	0.82893	1102-5ltr	222	229	-	AGTTCAAA
MA0998.1	ERF096	6.73443	0.82853	1102-5ltr	69	78	-	CTGCCGACTT
MA0989.1	PHYPADRAFT_153324	4.27633	0.828471	1102-5ltr	417	425	-	TCATAAGTT
MA1243.1	DREB19	8.12161	0.828456	1102-5ltr	28	44	-	CTCTGTCAGCGACTTCA
MA0936.1	T11I18.17	6.06258	0.828422	1102-5ltr	205	212	-	ACAAGACA
MA1021.1	PHYPADRAFT_48267	6.10034	0.828356	1102-5ltr	132	139	-	TTACGTGC
MA1348.1	TGA9	7.18091	0.828129	1102-5ltr	26	36	+	GCTGAAGTCGC
MA1071.1	DOF5.3	3.49726	0.828113	1102-5ltr	312	318	+	CGAACAG
MA1085.1	WRKY40	4.1838	0.828073	1102-5ltr	266	273	-	GGGACAAA
MA0989.1	PHYPADRAFT_153324	4.26172	0.827945	1102-5ltr	102	110	-	GTTCAAGTG
MA0053.1	MNB1A	4.75073	0.827834	1102-5ltr	297	301	+	AAAGG
MA1395.1	MYB77	6.00701	0.82779	1102-5ltr	157	171	-	TGCTGTTGATCGTTG
MA1272.1	AT2G28810	13.9587	0.827718	1102-5ltr	357	377	+	TAACTCGTTTTCCTCTTTTTC
MA1280.1	OBP4	8.51948	0.827686	1102-5ltr	178	191	-	AAAACAGTAAATAC
MA1405.1	SIZF2	5.89347	0.827618	1102-5ltr	35	44	-	CTCTGTCAGC
MA1074.1	UNE10	5.65683	0.827601	1102-5ltr	132	139	-	TTACGTGC
MA1079.1	WRKY21	5.59155	0.827523	1102-5ltr	202	211	-	CAAGACAAGG
MA0944.1	ARF8	5.25146	0.827441	1102-5ltr	203	211	+	CTTGTCTTG
MA0977.1	DOF2.5	4.81764	0.827387	1102-5ltr	183	190	-	AAACAGTA
MA1085.1	WRKY40	4.15969	0.827274	1102-5ltr	65	72	-	ACTTCAAG
MA0943.1	ARF5	5.37512	0.827213	1102-5ltr	69	76	-	GCCGACTT
MA0984.1	DOF5.7	3.87784	0.827152	1102-5ltr	360	367	-	AAAACGAG
MA1094.1	WRKY8	5.17472	0.827102	1102-5ltr	192	200	+	GCGTCATCT
MA1159.1	SGR5	10.0951	0.826963	1102-5ltr	364	378	-	AGAAAAAGAGGAAAA
MA1054.1	ARALYDRAFT_897773	6.58781	0.826917	1102-5ltr	51	60	+	TGAAGACCAC
MA1047.1	TGA5	4.66378	0.826909	1102-5ltr	27	34	+	CTGAAGTC
MA1393.2	MYB70	6.6887	0.826815	1102-5ltr	181	191	-	AAAACAGTAAA
MA1023.1	PHYPADRAFT_28324	5.27337	0.826625	1102-5ltr	34	41	-	TGTCAGCG
MA1061.1	SPT	5.58493	0.826619	1102-5ltr	173	181	+	ACCGCGTAT
MA0946.1	ARR11	5.87663	0.82639	1102-5ltr	125	132	+	AAGATGTG
MA0943.1	ARF5	5.33011	0.826191	1102-5ltr	35	42	+	GCTGACAG
MA1022.1	PHYPADRAFT_38837	4.57874	0.826136	1102-5ltr	233	242	-	ATAAAAATGA
MA0979.1	ERF008	5.89204	0.826091	1102-5ltr	393	400	+	CACAGACC
MA1693.1	ARF34	8.02558	0.826012	1102-5ltr	168	180	+	AGCAGACCGCGTA
MA1061.1	SPT	5.54579	0.825703	1102-5ltr	132	140	-	GTTACGTGC
MA1081.1	WRKY25	5.27695	0.825703	1102-5ltr	230	237	+	CAGTCATT
MA1413.1	UIF1	4.25654	0.82563	1102-5ltr	150	159	+	GAGGATCCAA
MA1071.1	DOF5.3	3.44056	0.825608	1102-5ltr	236	242	-	ATAAAAA
MA1007.1	PHYPADRAFT_173530	4.77454	0.825577	1102-5ltr	34	41	-	TGTCAGCG
MA1258.1	DREB2	9.81305	0.825472	1102-5ltr	25	45	+	AGCTGAAGTCGCTGACAGAGA
MA1394.1	MYB73	4.84806	0.825269	1102-5ltr	333	343	-	TAACAAACTAA
MA1071.1	DOF5.3	3.43174	0.825219	1102-5ltr	419	425	-	TCATAAG
MA1399.1	At5g08520	6.87668	0.825076	1102-5ltr	362	374	-	AAAGAGGAAAACG
MA0968.1	bZIP68	4.87127	0.825055	1102-5ltr	200	208	+	TCCCTTGTC
MA0951.1	ATHB-16	4.71855	0.825054	1102-5ltr	230	237	+	CAGTCATT
MA1171.1	MYB52	7.1796	0.824978	1102-5ltr	180	190	+	ATTTACTGTTT
MA1016.1	GATA15	4.24534	0.824895	1102-5ltr	86	94	+	ACCGATTCG
MA1389.1	PHL1	9.87579	0.824894	1102-5ltr	314	328	-	GAGGTATATGCTGTT
MA1388.1	AT3G24120	3.90955	0.824892	1102-5ltr	11	18	+	GGATTATT
MA1091.1	WRKY62	4.98909	0.824754	1102-5ltr	160	167	+	CGATCAAC
MA1048.1	ERF018	5.02045	0.824746	1102-5ltr	116	123	-	GCCCTCCA
MA1027.1	KAN1	5.02392	0.824648	1102-5ltr	318	325	+	GCATATAC
MA1094.1	WRKY8	5.07903	0.824334	1102-5ltr	230	238	+	CAGTCATTT
MA1173.1	MYB101	8.48956	0.824328	1102-5ltr	207	221	+	TCTTGTAACTGAACT
MA0577.2	SPL3	6.77558	0.82429	1102-5ltr	81	88	+	TCCTTACC
MA1071.1	DOF5.3	3.4103	0.824272	1102-5ltr	372	378	-	AGAAAAA
MA1026.1	ATHB-15	5.992	0.824012	1102-5ltr	234	241	-	TAAAAATG
MA0121.1	ARR10	5.28927	0.823946	1102-5ltr	21	28	-	AGCTTCTC
MA1036.1	MYB111	4.95973	0.823918	1102-5ltr	137	144	-	GATAGTTA
MA1394.1	MYB73	4.7702	0.823877	1102-5ltr	157	167	+	CAACGATCAAC
MA1389.1	PHL1	9.80809	0.823877	1102-5ltr	315	329	+	ACAGCATATACCTCT
MA1027.1	KAN1	4.99622	0.823706	1102-5ltr	176	183	-	AAATACGC
MA1175.1	MYB81	4.75692	0.823695	1102-5ltr	181	191	+	TTTACTGTTTT
MA0008.1	HAT5	7.21334	0.823643	1102-5ltr	11	18	+	GGATTATT
MA0575.1	F3A4.140	8.22549	0.823627	1102-5ltr	211	223	-	AAAGTTCAGTTAC
MA0949.1	ARR2	5.58341	0.823571	1102-5ltr	124	133	-	GCACATCTTA
MA1086.1	WRKY43	6.05537	0.823408	1102-5ltr	160	169	+	CGATCAACAG
MA1343.1	bZIP52	6.6188	0.823399	1102-5ltr	242	255	+	TTCCCAGCTGTAAG
MA1035.1	TCP4	5.55035	0.823348	1102-5ltr	53	60	+	AAGACCAC
MA1249.1	RAP210	7.18507	0.823321	1102-5ltr	30	44	-	CTCTGTCAGCGACTT
MA1335.1	TGA4	7.25607	0.823281	1102-5ltr	25	35	-	CGACTTCAGCT
MA1071.1	DOF5.3	3.3854	0.823172	1102-5ltr	163	169	+	TCAACAG
MA1206.1	ARF2	4.44018	0.823103	1102-5ltr	17	26	+	TTCAGAGAAG
MA1181.1	MYB113	5.39304	0.823052	1102-5ltr	253	263	+	AAGTTTGTTCG
MA0565.2	FUS3	6.05272	0.82297	1102-5ltr	130	139	-	TTACGTGCAC
MA0987.1	PHYPADRAFT_140773	3.94541	0.822793	1102-5ltr	232	241	-	TAAAAATGAC
MA1009.1	ARF3	5.84635	0.822696	1102-5ltr	1	8	+	TGTCAGGA
MA1177.1	MYB65	5.70089	0.822662	1102-5ltr	133	145	+	CACGTAACTATCG
MA1212.1	ATHB13	6.02333	0.822622	1102-5ltr	229	239	+	TCAGTCATTTT
MA1016.1	GATA15	4.17922	0.822472	1102-5ltr	341	349	+	TTAGATTGT
MA1393.1	MYB70	7.44855	0.822403	1102-5ltr	330	343	-	TAACAAACTAAAGT
MA0932.1	AHL12	3.89852	0.822281	1102-5ltr	236	243	+	TTTTTATT
MA0932.1	AHL12	3.89852	0.822281	1102-5ltr	236	243	-	AATAAAAA
MA0989.1	PHYPADRAFT_153324	4.10205	0.822205	1102-5ltr	370	378	-	AGAAAAAGA
MA0966.1	BIM3	5.20819	0.822107	1102-5ltr	100	109	+	TTCACTTGAA
MA0966.1	BIM3	5.20819	0.822107	1102-5ltr	100	109	-	TTCAAGTGAA
MA1008.1	PHYPADRAFT_182268	6.15342	0.822036	1102-5ltr	69	78	+	AAGTCGGCAG
MA0129.1	TGA1A	5.81833	0.82194	1102-5ltr	133	139	+	CACGTAA
MA1206.1	ARF2	4.38269	0.821832	1102-5ltr	337	346	-	ATCTAACAAA
MA1088.1	WRKY48	4.40047	0.821831	1102-5ltr	412	421	-	AAGTTCAGGG
MA1206.1	ARF2	4.38199	0.821816	1102-5ltr	34	43	+	CGCTGACAGA
MA1174.1	MYB56	7.81881	0.821813	1102-5ltr	207	221	+	TCTTGTAACTGAACT
MA0054.1	myb.Ph3	6.1561	0.821743	1102-5ltr	182	190	-	AAACAGTAA
MA0940.1	AP1	7.56904	0.82174	1102-5ltr	325	337	-	ACTAAAGTAGAGG
MA0550.1	BZR1	6.75911	0.821655	1102-5ltr	98	111	-	GGTTCAAGTGAAAA
MA1086.1	WRKY43	5.99507	0.821544	1102-5ltr	220	229	-	AGTTCAAAAG
MA1178.1	MYB3R1	7.52516	0.821481	1102-5ltr	373	387	+	TTTTCTCACCGTTTC
MA1017.1	GATA8	4.47203	0.821437	1102-5ltr	406	414	-	GGGATTGAA
MA1391.2	MYB33	7.45152	0.821256	1102-5ltr	209	221	+	TTGTAACTGAACT
MA0034.1	Gam1	6.22066	0.821198	1102-5ltr	155	164	+	TCCAACGATC
MA0121.1	ARR10	5.21598	0.821195	1102-5ltr	343	350	+	AGATTGTA
MA1058.1	SPL4	4.55985	0.821175	1102-5ltr	132	140	-	GTTACGTGC
MA1271.1	DAG2	6.43721	0.82116	1102-5ltr	216	226	-	TCAAAAGTTCA
MA0945.1	ARR1	5.07262	0.821035	1102-5ltr	175	184	+	CGCGTATTTA
MA0974.1	CDF3	5.37866	0.820941	1102-5ltr	233	241	-	TAAAAATGA
MA1051.1	RAP2-3	5.51998	0.820939	1102-5ltr	71	78	-	CTGCCGAC
MA1397.1	At1g74840	6.09332	0.820916	1102-5ltr	8	18	+	ACTGGATTATT
MA1275.1	AT1G47655	5.42447	0.820792	1102-5ltr	217	227	-	TTCAAAAGTTC
MA1006.1	ERF6	5.92083	0.82079	1102-5ltr	69	78	-	CTGCCGACTT
MA0979.1	ERF008	5.70964	0.820742	1102-5ltr	70	77	-	TGCCGACT
MA1408.1	FaEOBII	5.5266	0.820718	1102-5ltr	254	263	+	AGTTTGTTCG
MA0120.1	id1	6.29519	0.820657	1102-5ltr	367	378	+	TCCTCTTTTTCT
MA1386.1	HHO3	6.1364	0.820601	1102-5ltr	316	326	-	GGTATATGCTG
MA0120.1	id1	6.29036	0.82052	1102-5ltr	289	300	-	CTTTCACTTCCG
MA1001.1	ERF11	5.34338	0.820487	1102-5ltr	33	42	+	TCGCTGACAG
MA0977.1	DOF2.5	4.49604	0.82045	1102-5ltr	379	386	-	AAACGGTG
MA1276.1	AT3G52440	5.51637	0.82037	1102-5ltr	216	226	-	TCAAAAGTTCA
MA1694.1	ARF35	7.33362	0.820349	1102-5ltr	201	214	-	TTACAAGACAAGGG
MA0120.1	id1	6.28411	0.820343	1102-5ltr	364	375	+	TTTTCCTCTTTT
MA1014.1	GATA11	5.54395	0.820324	1102-5ltr	45	52	+	AAGAACTG
MA1014.1	GATA11	5.54395	0.820324	1102-5ltr	125	132	+	AAGATGTG
MA1014.1	GATA11	5.54395	0.820324	1102-5ltr	424	431	+	GAGTTCTG
MA1661.1	AT-GTL1	7.22555	0.820289	1102-5ltr	373	384	-	ACGGTGAGAAAA
MA0989.1	PHYPADRAFT_153324	4.04542	0.820169	1102-5ltr	201	209	-	AGACAAGGG
MA1428.1	TCP8	5.7017	0.820079	1102-5ltr	348	356	-	GGGTTCTAC
MA1008.1	PHYPADRAFT_182268	6.03912	0.819722	1102-5ltr	392	401	-	CGGTCTGTGC
MA0583.1	RAV1(var.2)	7.18735	0.819603	1102-5ltr	100	111	+	TTCACTTGAACC
MA0953.1	ATHB-6	5.06657	0.819201	1102-5ltr	237	245	-	GGAATAAAA
MA0981.1	DOF1.8	4.02123	0.819201	1102-5ltr	274	283	-	TATATAGCCA
MA0981.1	DOF1.8	4.02022	0.81916	1102-5ltr	200	209	-	AGACAAGGGA
MA1684.1	Foxn1	1.51275	0.819097	1102-5ltr	290	295	+	GGAAGT
MA1385.1	AT2G40260	7.81116	0.819096	1102-5ltr	234	248	+	CATTTTTATTCCCAG
MA0559.1	PI	8.85814	0.819024	1102-5ltr	365	378	-	AGAAAAAGAGGAAA
MA1058.1	SPL4	4.50276	0.81902	1102-5ltr	131	139	+	TGCACGTAA
MA1042.1	MYB59	5.3608	0.818866	1102-5ltr	353	360	-	GTTAGGGT
MA1008.1	PHYPADRAFT_182268	5.99188	0.818766	1102-5ltr	30	39	+	AAGTCGCTGA
MA0561.1	PIF4	5.08321	0.818747	1102-5ltr	131	138	-	TACGTGCA
MA0121.1	ARR10	5.14872	0.818671	1102-5ltr	44	51	-	AGTTCTTC
MA1408.1	FaEOBII	5.41824	0.818634	1102-5ltr	352	361	-	AGTTAGGGTT
MA1094.1	WRKY8	4.8765	0.818473	1102-5ltr	15	23	+	TATTCAGAG
MA1388.1	AT3G24120	3.62094	0.818439	1102-5ltr	13	20	-	TGAATAAT
MA0976.1	CRF4	6.16061	0.818399	1102-5ltr	71	78	-	CTGCCGAC
MA0986.1	DREB2C	5.79554	0.818364	1102-5ltr	34	41	+	CGCTGACA
MA0021.1	Dof3	4.36167	0.818334	1102-5ltr	96	101	-	AAAACG
MA0021.1	Dof3	4.36167	0.818334	1102-5ltr	362	367	-	AAAACG
MA0988.1	PHYPADRAFT_143875	4.89947	0.818308	1102-5ltr	100	109	+	TTCACTTGAA
MA0988.1	PHYPADRAFT_143875	4.89947	0.818308	1102-5ltr	100	109	-	TTCAAGTGAA
MA0044.1	HMG-1	5.19282	0.818298	1102-5ltr	52	60	-	GTGGTCTTC
MA1206.1	ARF2	4.22242	0.818287	1102-5ltr	256	265	-	TCCGAACAAA
MA1071.1	DOF5.3	3.27438	0.818268	1102-5ltr	249	255	-	CTTACAG
MA0984.1	DOF5.7	3.57222	0.818042	1102-5ltr	371	378	-	AGAAAAAG
MA1027.1	KAN1	4.82963	0.818041	1102-5ltr	11	18	-	AATAATCC
MA1399.1	At5g08520	6.44694	0.818013	1102-5ltr	202	214	-	TTACAAGACAAGG
MA1408.1	FaEOBII	5.38587	0.818011	1102-5ltr	339	348	+	TGTTAGATTG
MA1393.2	MYB70	6.23841	0.817914	1102-5ltr	83	93	+	CTTACCGATTC
MA0120.1	id1	6.19679	0.817872	1102-5ltr	198	209	+	TCTCCCTTGTCT
MA0054.1	myb.Ph3	6.01766	0.817827	1102-5ltr	378	386	-	AAACGGTGA
MA1413.1	UIF1	3.85348	0.817805	1102-5ltr	316	325	-	GTATATGCTG
MA0121.1	ARR10	5.1237	0.817732	1102-5ltr	261	268	-	AAATCCGA
MA0984.1	DOF5.7	3.5549	0.817526	1102-5ltr	96	103	-	TGAAAACG
MA1040.1	MYB46	4.65379	0.817508	1102-5ltr	137	144	-	GATAGTTA
MA1094.1	WRKY8	4.8421	0.817478	1102-5ltr	160	168	+	CGATCAACA
MA1088.1	WRKY48	4.26748	0.817438	1102-5ltr	159	168	+	ACGATCAACA
MA1381.1	AT3G46070	7.02724	0.817352	1102-5ltr	372	386	+	TTTTTCTCACCGTTT
MA0563.1	2021-09-03	6.78241	0.817181	1102-5ltr	232	242	+	GTCATTTTTAT
MA1094.1	WRKY8	4.82673	0.817033	1102-5ltr	103	111	-	GGTTCAAGT
MA0942.1	ARF1	4.8046	0.816863	1102-5ltr	35	42	+	GCTGACAG
MA0120.1	id1	6.15799	0.816774	1102-5ltr	183	194	+	TACTGTTTTGCG
MA0034.1	Gam1	6.07434	0.816724	1102-5ltr	336	345	-	TCTAACAAAC
MA0941.1	ABF2	6.64478	0.816639	1102-5ltr	128	140	+	ATGTGCACGTAAC
MA0944.1	ARF8	4.84861	0.816626	1102-5ltr	345	353	+	ATTGTAGAA
MA1089.1	WRKY57	6.21975	0.816605	1102-5ltr	403	412	+	AAGTTCAATC
MA1405.1	SIZF2	5.21961	0.816573	1102-5ltr	248	257	-	AACTTACAGC
MA0995.1	ERF039	5.46038	0.816544	1102-5ltr	84	93	-	GAATCGGTAA
MA1076.1	WRKY15	5.53683	0.816331	1102-5ltr	220	229	-	AGTTCAAAAG
MA1206.1	ARF2	4.12099	0.816044	1102-5ltr	393	402	+	CACAGACCGC
MA1077.1	WRKY18	4.81596	0.816036	1102-5ltr	159	168	+	ACGATCAACA
MA1039.1	MYB4	4.51519	0.816019	1102-5ltr	58	65	-	GTCTGGTG
MA0974.2	CDF3	7.1874	0.815958	1102-5ltr	216	227	-	TTCAAAAGTTCA
MA1357.1	bHLH80	6.64376	0.815798	1102-5ltr	400	410	+	CGCAAGTTCAA
MA1077.1	WRKY18	4.80499	0.815779	1102-5ltr	403	412	+	AAGTTCAATC
MA1037.1	MYB24	4.16512	0.815558	1102-5ltr	330	338	+	ACTTTAGTT
MA1169.1	MYB105	7.06385	0.815534	1102-5ltr	178	190	+	GTATTTACTGTTT
MA0982.1	DOF2.4	3.7749	0.815446	1102-5ltr	236	242	-	ATAAAAA
MA1226.1	AT5G18450	8.27477	0.815341	1102-5ltr	377	391	-	GGGTGAAACGGTGAG
MA1022.1	PHYPADRAFT_38837	4.30572	0.815267	1102-5ltr	416	425	-	TCATAAGTTC
MA1177.1	MYB65	5.29246	0.815222	1102-5ltr	153	165	+	GATCCAACGATCA
MA1662.1	AT3G10030	7.46154	0.815134	1102-5ltr	209	221	+	TTGTAACTGAACT
MA0557.1	FHY3	7.5666	0.815119	1102-5ltr	140	151	-	TCCACCCGATAG
MA1088.1	WRKY48	4.19385	0.815007	1102-5ltr	213	222	-	AAGTTCAGTT
MA0984.1	DOF5.7	3.46748	0.81492	1102-5ltr	295	302	+	TGAAAGGA
MA1022.1	PHYPADRAFT_38837	4.29656	0.814902	1102-5ltr	101	110	-	GTTCAAGTGA
MA1391.1	MYB33	4.60516	0.814868	1102-5ltr	377	387	+	CTCACCGTTTC
MA1058.1	SPL4	4.39132	0.814814	1102-5ltr	181	189	+	TTTACTGTT
MA1007.1	PHYPADRAFT_173530	4.19073	0.814782	1102-5ltr	31	38	+	AGTCGCTG
MA1426.1	MYB124	4.84649	0.81474	1102-5ltr	284	293	-	TTCCGCTGGT
MA1071.1	DOF5.3	3.18981	0.814532	1102-5ltr	363	369	-	GGAAAAC
MA0982.1	DOF2.4	3.75286	0.814522	1102-5ltr	64	70	-	TTCAAGT
MA0982.1	DOF2.4	3.75286	0.814522	1102-5ltr	103	109	-	TTCAAGT
MA1071.1	DOF5.3	3.18914	0.814503	1102-5ltr	208	214	-	TTACAAG
MA0984.1	DOF5.7	3.45284	0.814483	1102-5ltr	362	369	-	GGAAAACG
MA1413.1	UIF1	3.68235	0.814483	1102-5ltr	297	306	+	AAAGGAGCAA
MA1048.1	ERF018	4.49816	0.814457	1102-5ltr	394	401	+	ACAGACCG
MA0987.1	PHYPADRAFT_140773	3.73252	0.814448	1102-5ltr	416	425	-	TCATAAGTTC
MA0987.1	PHYPADRAFT_140773	3.73014	0.814355	1102-5ltr	234	243	-	AATAAAAATG
MA1071.1	DOF5.3	3.18362	0.814259	1102-5ltr	254	260	-	ACAAACT
MA1071.1	DOF5.3	3.18362	0.814259	1102-5ltr	335	341	-	ACAAACT
MA1692.1	ARF29	6.90482	0.814252	1102-5ltr	31	45	+	AGTCGCTGACAGAGA
MA0955.1	POPTR_0002s00440g	4.61674	0.814248	1102-5ltr	250	256	+	TGTAAGT
MA1031.1	OJ1581_H09.2	5.8066	0.814231	1102-5ltr	150	159	+	GAGGATCCAA
MA1031.1	OJ1581_H09.2	5.8066	0.814231	1102-5ltr	150	159	-	TTGGATCCTC
MA0968.1	bZIP68	4.51878	0.814101	1102-5ltr	111	119	+	CAAGATGGA
MA1027.1	KAN1	4.71259	0.814061	1102-5ltr	126	133	+	AGATGTGC
MA0967.1	BZIP60	6.42721	0.81406	1102-5ltr	190	197	+	TTGCGTCA
MA0967.1	BZIP60	6.42721	0.81406	1102-5ltr	190	197	-	TGACGCAA
MA1181.1	MYB113	4.87941	0.813969	1102-5ltr	156	166	-	TTGATCGTTGG
MA1085.1	WRKY40	3.75761	0.813961	1102-5ltr	180	187	-	CAGTAAAT
MA1071.1	DOF5.3	3.17596	0.813921	1102-5ltr	203	209	-	AGACAAG
MA0936.1	T11I18.17	5.63104	0.813876	1102-5ltr	190	197	-	TGACGCAA
MA1071.1	DOF5.3	3.1724	0.813763	1102-5ltr	265	271	-	GACAAAT
MA1071.1	DOF5.3	3.17177	0.813736	1102-5ltr	177	183	-	AAATACG
MA1665.1	HSFB2A	8.15307	0.813716	1102-5ltr	8	19	-	GAATAATCCAGT
MA1320.1	SPL15	9.00711	0.813685	1102-5ltr	254	267	+	AGTTTGTTCGGATT
MA1026.1	ATHB-15	5.61386	0.813684	1102-5ltr	11	18	+	GGATTATT
MA1177.1	MYB65	5.20566	0.81364	1102-5ltr	182	194	-	CGCAAAACAGTAA
MA1269.1	dof4.5	8.52155	0.813517	1102-5ltr	213	226	-	TCAAAAGTTCAGTT
MA1058.1	SPL4	4.35692	0.813516	1102-5ltr	174	182	-	AATACGCGG
MA1088.1	WRKY48	4.14822	0.8135	1102-5ltr	179	188	-	ACAGTAAATA
MA1039.1	MYB4	4.40121	0.813443	1102-5ltr	137	144	-	GATAGTTA
MA1180.1	MYB3R4	7.17895	0.813371	1102-5ltr	373	387	+	TTTTCTCACCGTTTC
MA0973.1	CDF2	5.27455	0.81327	1102-5ltr	233	242	-	ATAAAAATGA
MA0974.1	CDF3	5.08118	0.812908	1102-5ltr	296	304	+	GAAAGGAGC
MA0981.1	DOF1.8	3.86431	0.812734	1102-5ltr	416	425	-	TCATAAGTTC
MA1341.1	bZIP53	8.42118	0.812704	1102-5ltr	23	37	+	GAAGCTGAAGTCGCT
MA1089.1	WRKY57	6.0758	0.812663	1102-5ltr	34	43	-	TCTGTCAGCG
MA1238.1	ERF38	7.05204	0.812615	1102-5ltr	27	41	-	TGTCAGCGACTTCAG
MA1088.1	WRKY48	4.12116	0.812606	1102-5ltr	347	356	-	GGGTTCTACA
MA0997.1	ERF069	4.76256	0.812501	1102-5ltr	283	291	-	CCGCTGGTT
MA1024.1	HAT1	5.49679	0.812394	1102-5ltr	229	238	+	TCAGTCATTT
MA1170.1	MYB118	8.75958	0.812365	1102-5ltr	208	224	-	AAAAGTTCAGTTACAAG
MA0054.1	myb.Ph3	5.82284	0.812315	1102-5ltr	335	343	-	TAACAAACT
MA1026.1	ATHB-15	5.56123	0.812246	1102-5ltr	418	425	-	TCATAAGT
MA1000.1	ERF105	4.89517	0.811972	1102-5ltr	70	77	-	TGCCGACT
MA1311.2	WRKY28	5.55889	0.811943	1102-5ltr	159	169	+	ACGATCAACAG
MA0989.1	PHYPADRAFT_153324	3.81633	0.811932	1102-5ltr	312	320	+	CGAACAGCA
MA1085.1	WRKY40	3.69391	0.811851	1102-5ltr	413	420	-	AGTTCAGG
MA0968.1	bZIP68	4.44267	0.811735	1102-5ltr	269	277	+	GTCCCTGGC
MA1004.1	ERF13	4.56565	0.811708	1102-5ltr	70	77	-	TGCCGACT
MA0984.1	DOF5.7	3.35884	0.811682	1102-5ltr	43	50	+	AGAAGAAC
MA1086.1	WRKY43	5.67599	0.811677	1102-5ltr	201	210	-	AAGACAAGGG
MA1324.1	GATA20	6.15178	0.811643	1102-5ltr	141	148	-	ACCCGATA
MA1391.2	MYB33	6.92948	0.811626	1102-5ltr	375	387	+	TTCTCACCGTTTC
MA1224.1	CBF1	6.23676	0.811622	1102-5ltr	29	40	-	GTCAGCGACTTC
MA1058.1	SPL4	4.3048	0.811549	1102-5ltr	391	399	+	CGCACAGAC
MA0034.1	Gam1	5.90201	0.811455	1102-5ltr	162	171	+	ATCAACAGCA
MA0945.1	ARR1	4.73516	0.81145	1102-5ltr	151	160	-	GTTGGATCCT
MA1078.1	WRKY2	4.04596	0.811371	1102-5ltr	266	273	-	GGGACAAA
MA1078.1	WRKY2	4.04596	0.811371	1102-5ltr	384	391	-	GGGTGAAA
MA1296.1	WRKY46	8.48689	0.811311	1102-5ltr	290	300	-	CTTTCACTTCC
MA1089.1	WRKY57	6.0227	0.811209	1102-5ltr	221	230	-	GAGTTCAAAA
MA0045.1	HMG-I/Y	8.02552	0.81117	1102-5ltr	365	380	-	TGAGAAAAAGAGGAAA
MA0984.1	DOF5.7	3.34153	0.811165	1102-5ltr	51	58	+	TGAAGACC
MA1083.1	WRKY30	5.6504	0.810906	1102-5ltr	32	41	-	TGTCAGCGAC
MA1206.1	ARF2	3.8813	0.810743	1102-5ltr	310	319	+	ATCGAACAGC
MA0993.1	ERF7	5.32322	0.810685	1102-5ltr	34	43	+	CGCTGACAGA
MA0034.1	Gam1	5.87373	0.81059	1102-5ltr	210	219	+	TGTAACTGAA
MA0935.1	NAC025	3.6471	0.810567	1102-5ltr	175	182	+	CGCGTATT
MA1083.1	WRKY30	5.63506	0.810534	1102-5ltr	193	202	+	CGTCATCTCC
MA1027.1	KAN1	4.60627	0.810445	1102-5ltr	255	262	+	GTTTGTTC
MA1334.1	GBF6	8.2569	0.810441	1102-5ltr	23	37	-	AGCGACTTCAGCTTC
MA1413.1	UIF1	3.47338	0.810426	1102-5ltr	237	246	+	TTTTATTCCC
MA1071.1	DOF5.3	3.09503	0.810346	1102-5ltr	187	193	-	GCAAAAC
MA1032.1	DREB1G	5.63526	0.810293	1102-5ltr	33	42	+	TCGCTGACAG
MA1372.1	STZ	3.66692	0.810186	1102-5ltr	228	238	+	CTCAGTCATTT
MA1071.1	DOF5.3	3.09024	0.810134	1102-5ltr	97	103	-	TGAAAAC
MA1273.1	dof4.2	11.1611	0.810108	1102-5ltr	363	381	-	GTGAGAAAAAGAGGAAAAC
MA1322.1	SPL9	5.06655	0.810026	1102-5ltr	214	224	+	ACTGAACTTTT
MA1084.1	WRKY38	6.25448	0.809987	1102-5ltr	161	168	-	TGTTGATC
MA1684.1	Foxn1	1.07894	0.809914	1102-5ltr	31	36	+	AGTCGC
MA1684.1	Foxn1	1.07894	0.809914	1102-5ltr	176	181	-	ATACGC
MA1037.1	MYB24	3.94446	0.809701	1102-5ltr	263	271	+	GGATTTGTC
MA0953.1	ATHB-6	4.75738	0.809667	1102-5ltr	421	429	-	GAACTCATA
MA1088.1	WRKY48	4.03189	0.809658	1102-5ltr	59	68	-	CAAGTCTGGT
MA1206.1	ARF2	3.82873	0.809581	1102-5ltr	203	212	-	ACAAGACAAG
MA1022.1	PHYPADRAFT_38837	4.16274	0.809575	1102-5ltr	200	209	-	AGACAAGGGA
MA1358.1	bHLH130	6.42846	0.809543	1102-5ltr	99	109	+	TTTCACTTGAA
MA0997.1	ERF069	4.68135	0.809499	1102-5ltr	246	254	+	CAGCTGTAA
MA1412.1	TSAR2	2.14203	0.809434	1102-5ltr	400	409	-	TGAACTTGCG
MA0944.1	ARF8	4.57929	0.809396	1102-5ltr	169	177	-	GCGGTCTGC
MA0938.1	NAC058	5.42551	0.809364	1102-5ltr	303	310	+	GCAAGGCA
MA1175.1	MYB81	3.98193	0.809226	1102-5ltr	312	322	+	CGAACAGCATA
MA0569.1	MYC4	5.92034	0.809149	1102-5ltr	132	139	-	TTACGTGC
MA0577.1	SPL3	6.48827	0.809109	1102-5ltr	126	141	-	AGTTACGTGCACATCT
MA1058.1	SPL4	4.23998	0.809102	1102-5ltr	83	91	+	CTTACCGAT
MA1075.1	WRKY12	5.89853	0.809035	1102-5ltr	34	41	+	CGCTGACA
MA1235.1	AIL7	5.0198	0.809028	1102-5ltr	65	75	-	CCGACTTCAAG
MA1040.1	MYB46	4.23506	0.808977	1102-5ltr	58	65	-	GTCTGGTG
MA0956.1	BEE2	3.92172	0.808969	1102-5ltr	125	134	+	AAGATGTGCA
MA0956.1	BEE2	3.92172	0.808969	1102-5ltr	125	134	-	TGCACATCTT
MA0096.1	bZIP910	5.72322	0.808765	1102-5ltr	134	140	-	GTTACGT
MA1009.1	ARF3	5.20404	0.808721	1102-5ltr	70	77	+	AGTCGGCA
MA1013.1	GATA10	4.91406	0.808627	1102-5ltr	424	431	+	GAGTTCTG
MA1413.1	UIF1	3.37861	0.808586	1102-5ltr	87	96	-	GACGAATCGG
MA1015.1	GATA12	4.10149	0.80855	1102-5ltr	87	94	+	CCGATTCG
MA1015.1	GATA12	4.10149	0.80855	1102-5ltr	87	94	-	CGAATCGG
MA1372.1	STZ	3.58101	0.808507	1102-5ltr	19	29	-	CAGCTTCTCTG
MA0968.1	bZIP68	4.33837	0.808494	1102-5ltr	244	252	-	ACAGCTGGG
MA1002.1	ERF112	5.98268	0.808482	1102-5ltr	70	79	-	ACTGCCGACT
MA0045.1	HMG-I/Y	7.90732	0.808462	1102-5ltr	257	272	-	GGACAAATCCGAACAA
MA1163.1	PHL11	6.54071	0.808382	1102-5ltr	316	329	-	AGAGGTATATGCTG
MA0563.1	2021-09-03	6.34371	0.808319	1102-5ltr	109	119	-	TCCATCTTGGT
MA1079.1	WRKY21	4.85172	0.808243	1102-5ltr	221	230	-	GAGTTCAAAA
MA0984.1	DOF5.7	3.23563	0.808009	1102-5ltr	200	207	-	ACAAGGGA
MA1005.1	ERF3	4.85566	0.807885	1102-5ltr	70	77	-	TGCCGACT
MA1071.1	DOF5.3	3.03847	0.807847	1102-5ltr	186	192	-	CAAAACA
MA0987.1	PHYPADRAFT_140773	3.56386	0.807838	1102-5ltr	312	321	+	CGAACAGCAT
MA1375.1	ANL2	5.25184	0.807804	1102-5ltr	178	188	+	GTATTTACTGT
MA1071.1	DOF5.3	3.03557	0.807719	1102-5ltr	104	110	-	GTTCAAG
MA1078.1	WRKY2	3.87895	0.807706	1102-5ltr	35	42	-	CTGTCAGC
MA1277.1	Adof1	12.3002	0.807678	1102-5ltr	362	382	-	GGTGAGAAAAAGAGGAAAACG
MA1015.1	GATA12	4.06955	0.807605	1102-5ltr	159	166	+	ACGATCAA
MA1015.1	GATA12	4.06955	0.807605	1102-5ltr	159	166	-	TTGATCGT
MA1322.1	SPL9	4.95191	0.807492	1102-5ltr	179	189	+	TATTTACTGTT
MA1017.1	GATA8	4.03295	0.807471	1102-5ltr	306	314	-	TCGATGCCT
MA0980.2	RAP2-10	5.89325	0.80744	1102-5ltr	33	44	+	TCGCTGACAGAG
MA1090.1	WRKY60	5.69157	0.807331	1102-5ltr	159	169	+	ACGATCAACAG
MA1080.1	WRKY23	4.17714	0.807304	1102-5ltr	161	168	+	GATCAACA
MA1071.1	DOF5.3	3.02526	0.807264	1102-5ltr	135	141	+	CGTAACT
MA1085.1	WRKY40	3.55381	0.807213	1102-5ltr	15	22	+	TATTCAGA
MA1413.1	UIF1	3.30161	0.807091	1102-5ltr	318	327	+	GCATATACCT
MA1030.1	P0510F09.23	3.7537	0.807077	1102-5ltr	331	340	-	CAAACTAAAG
MA0988.1	PHYPADRAFT_143875	4.43489	0.807068	1102-5ltr	400	409	+	CGCAAGTTCA
MA0988.1	PHYPADRAFT_143875	4.43489	0.807068	1102-5ltr	400	409	-	TGAACTTGCG
MA0982.1	DOF2.4	3.57468	0.807054	1102-5ltr	371	377	-	GAAAAAG
MA1074.1	UNE10	4.68039	0.807034	1102-5ltr	101	108	+	TCACTTGA
MA1074.1	UNE10	4.68039	0.807034	1102-5ltr	101	108	-	TCAAGTGA
MA1233.2	ERF021	7.11871	0.807	1102-5ltr	67	81	-	AGACTGCCGACTTCA
MA1393.1	MYB70	6.52763	0.806987	1102-5ltr	313	326	+	GAACAGCATATACC
MA1275.1	AT1G47655	4.7439	0.806979	1102-5ltr	101	111	-	GGTTCAAGTGA
MA0981.1	DOF1.8	3.72317	0.806918	1102-5ltr	369	378	-	AGAAAAAGAG
MA0961.1	BHLH112	4.6028	0.806916	1102-5ltr	401	409	-	TGAACTTGC
MA0575.1	F3A4.140	7.42349	0.806911	1102-5ltr	136	148	-	ACCCGATAGTTAC
MA1089.1	WRKY57	5.86566	0.806909	1102-5ltr	159	168	+	ACGATCAACA
MA1217.1	CBF2	6.32673	0.80689	1102-5ltr	28	42	-	CTGTCAGCGACTTCA
MA1093.1	WRKY75	3.0198	0.806871	1102-5ltr	404	411	+	AGTTCAAT
MA1093.1	WRKY75	3.01929	0.806861	1102-5ltr	266	273	-	GGGACAAA
MA1093.1	WRKY75	3.01929	0.806861	1102-5ltr	384	391	-	GGGTGAAA
MA1362.1	bHLH77	7.16831	0.806849	1102-5ltr	131	145	-	CGATAGTTACGTGCA
MA0559.1	PI	8.06538	0.806847	1102-5ltr	181	194	-	CGCAAAACAGTAAA
MA0984.1	DOF5.7	3.196	0.806828	1102-5ltr	217	224	-	AAAAGTTC
MA1044.1	NAC92	5.08532	0.806637	1102-5ltr	198	209	-	AGACAAGGGAGA
MA1372.1	STZ	3.48484	0.806628	1102-5ltr	373	383	+	TTTTCTCACCG
MA0995.1	ERF039	5.1023	0.806586	1102-5ltr	33	42	-	CTGTCAGCGA
MA0987.1	PHYPADRAFT_140773	3.53175	0.806579	1102-5ltr	101	110	-	GTTCAAGTGA
MA1071.1	DOF5.3	3.00818	0.80651	1102-5ltr	210	216	+	TGTAACT
MA1227.2	ERF027	6.10879	0.806408	1102-5ltr	31	45	+	AGTCGCTGACAGAGA
MA1177.1	MYB65	4.80655	0.80637	1102-5ltr	374	386	+	TTTCTCACCGTTT
MA1013.1	GATA10	4.80178	0.806321	1102-5ltr	151	158	-	TGGATCCT
MA1369.1	HDG1	5.1738	0.806305	1102-5ltr	178	188	-	ACAGTAAATAC
MA0932.1	AHL12	3.22789	0.806218	1102-5ltr	11	18	+	GGATTATT
MA0932.1	AHL12	3.22789	0.806218	1102-5ltr	11	18	-	AATAATCC
MA0021.1	Dof3	4.07635	0.806203	1102-5ltr	102	107	-	CAAGTG
MA0021.1	Dof3	4.07635	0.806203	1102-5ltr	234	239	-	AAAATG
MA0021.1	Dof3	4.07635	0.806203	1102-5ltr	291	296	+	GAAGTG
MA0582.1	RAV1	6.60076	0.806175	1102-5ltr	313	324	+	GAACAGCATATA
MA0983.1	DOF5.6	3.51888	0.806142	1102-5ltr	103	110	-	GTTCAAGT
MA1295.1	WRKY20	5.57229	0.8061	1102-5ltr	158	170	-	GCTGTTGATCGTT
MA1023.1	PHYPADRAFT_28324	4.22875	0.806057	1102-5ltr	31	38	+	AGTCGCTG
MA0956.1	BEE2	3.81457	0.806046	1102-5ltr	400	409	+	CGCAAGTTCA
MA0956.1	BEE2	3.81457	0.806046	1102-5ltr	400	409	-	TGAACTTGCG
MA1220.1	TINY	6.33692	0.805889	1102-5ltr	31	45	+	AGTCGCTGACAGAGA
MA0008.1	HAT5	6.64986	0.80588	1102-5ltr	230	237	+	CAGTCATT
MA1172.1	MYB3R5	6.86272	0.805864	1102-5ltr	372	386	+	TTTTTCTCACCGTTT
MA0127.1	PEND	7.19951	0.805843	1102-5ltr	234	243	+	CATTTTTATT
MA1365.1	MNJ7.25	8.33411	0.80581	1102-5ltr	174	188	+	CCGCGTATTTACTGT
MA1227.1	ERF027	7.12049	0.805771	1102-5ltr	22	42	+	AGAAGCTGAAGTCGCTGACAG
MA0582.1	RAV1	6.58465	0.805759	1102-5ltr	161	172	+	GATCAACAGCAG
MA1093.1	WRKY75	2.95766	0.805586	1102-5ltr	180	187	-	CAGTAAAT
MA1093.1	WRKY75	2.95766	0.805586	1102-5ltr	230	237	+	CAGTCATT
MA1168.1	MYR2	5.67661	0.805565	1102-5ltr	316	329	-	AGAGGTATATGCTG
MA0962.1	BHLH34	4.15855	0.805256	1102-5ltr	132	139	+	GCACGTAA
MA1279.1	COG1	11.9914	0.805239	1102-5ltr	365	385	-	AACGGTGAGAAAAAGAGGAAA
MA0983.1	DOF5.6	3.4919	0.805151	1102-5ltr	64	71	-	CTTCAAGT
MA0951.1	ATHB-16	3.63829	0.805068	1102-5ltr	234	241	-	TAAAAATG
MA1395.1	MYB77	4.63517	0.805036	1102-5ltr	176	190	+	GCGTATTTACTGTTT
MA1037.1	MYB24	3.76382	0.804906	1102-5ltr	88	96	+	CGATTCGTC
MA1218.1	CBF4	6.12866	0.804899	1102-5ltr	28	40	+	TGAAGTCGCTGAC
MA1077.1	WRKY18	4.33958	0.804867	1102-5ltr	202	211	-	CAAGACAAGG
MA1048.1	ERF018	4.01019	0.804845	1102-5ltr	169	176	+	GCAGACCG
MA0586.2	SPL14	6.16742	0.804787	1102-5ltr	81	91	+	TCCTTACCGAT
MA0120.1	id1	5.73395	0.804772	1102-5ltr	236	247	+	TTTTTATTCCCA
MA1181.1	MYB113	4.35889	0.804764	1102-5ltr	136	146	-	CCGATAGTTAC
MA0956.1	BEE2	3.76741	0.804759	1102-5ltr	358	367	+	AACTCGTTTT
MA0956.1	BEE2	3.76741	0.804759	1102-5ltr	358	367	-	AAAACGAGTT
MA1229.1	AT2G44940	6.33566	0.804757	1102-5ltr	30	44	-	CTCTGTCAGCGACTT
MA0987.1	PHYPADRAFT_140773	3.48426	0.804717	1102-5ltr	274	283	-	TATATAGCCA
MA1077.1	WRKY18	4.33054	0.804655	1102-5ltr	221	230	-	GAGTTCAAAA
MA0983.1	DOF5.6	3.47833	0.804652	1102-5ltr	234	241	-	TAAAAATG
MA1269.1	dof4.5	8.0134	0.80461	1102-5ltr	324	337	-	ACTAAAGTAGAGGT
MA0977.1	DOF2.5	3.7563	0.804494	1102-5ltr	296	303	+	GAAAGGAG
MA0997.1	ERF069	4.54558	0.804481	1102-5ltr	171	179	-	ACGCGGTCT
MA0987.1	PHYPADRAFT_140773	3.47582	0.804387	1102-5ltr	200	209	-	AGACAAGGGA
MA1085.2	WRKY40	5.97365	0.80437	1102-5ltr	291	300	+	GAAGTGAAAG
MA0933.1	AHL20	4.15109	0.804313	1102-5ltr	180	187	-	CAGTAAAT
MA1175.1	MYB81	3.71373	0.804219	1102-5ltr	156	166	+	CCAACGATCAA
MA1070.1	TGA7	4.83767	0.804146	1102-5ltr	28	37	-	AGCGACTTCA
MA1016.1	GATA15	3.67851	0.804127	1102-5ltr	193	201	+	CGTCATCTC
MA1071.1	DOF5.3	2.95308	0.804076	1102-5ltr	65	71	-	CTTCAAG
MA0121.1	ARR10	4.75967	0.804068	1102-5ltr	46	53	+	AGAACTGA
MA1220.1	TINY	6.21676	0.803862	1102-5ltr	66	80	-	GACTGCCGACTTCAA
MA0944.1	ARF8	4.37123	0.803811	1102-5ltr	266	274	+	TTTGTCCCT
MA1412.1	TSAR2	1.75134	0.803802	1102-5ltr	400	409	+	CGCAAGTTCA
MA1345.1	bZIP48	7.77654	0.803783	1102-5ltr	23	36	-	GCGACTTCAGCTTC
MA0984.1	DOF5.7	3.09256	0.803744	1102-5ltr	233	240	-	AAAAATGA
MA1037.1	MYB24	3.71735	0.803672	1102-5ltr	185	193	+	CTGTTTTGC
MA0981.1	DOF1.8	3.64415	0.803662	1102-5ltr	231	240	-	AAAAATGACT
MA1408.1	FaEOBII	4.63798	0.803625	1102-5ltr	132	141	-	AGTTACGTGC
MA1015.1	GATA12	3.93498	0.803621	1102-5ltr	112	119	+	AAGATGGA
MA1015.1	GATA12	3.93498	0.803621	1102-5ltr	112	119	-	TCCATCTT
MA1039.1	MYB4	3.96571	0.803599	1102-5ltr	133	140	-	GTTACGTG
MA0563.1	2021-09-03	6.10423	0.803482	1102-5ltr	183	193	+	TACTGTTTTGC
MA0981.1	DOF1.8	3.63693	0.803364	1102-5ltr	312	321	+	CGAACAGCAT
MA1173.1	MYB101	7.31606	0.803248	1102-5ltr	181	195	-	ACGCAAAACAGTAAA
MA1088.1	WRKY48	3.83481	0.80315	1102-5ltr	25	34	-	GACTTCAGCT
MA1071.1	DOF5.3	2.93048	0.803077	1102-5ltr	355	361	+	CCTAACT
MA0560.1	PIF3	5.2948	0.803052	1102-5ltr	130	139	+	GTGCACGTAA
MA1372.1	STZ	3.30175	0.80305	1102-5ltr	177	187	+	CGTATTTACTG
MA1229.1	AT2G44940	6.23368	0.803047	1102-5ltr	67	81	+	TGAAGTCGGCAGTCT
MA1689.1	ARF18	6.60195	0.803021	1102-5ltr	34	46	+	CGCTGACAGAGAA
MA1045.1	NAC043	4.57379	0.802889	1102-5ltr	189	198	+	TTTGCGTCAT
MA1079.1	WRKY21	4.64379	0.802824	1102-5ltr	403	412	+	AAGTTCAATC
MA0981.1	DOF1.8	3.6237	0.802819	1102-5ltr	232	241	-	TAAAAATGAC
MA1076.1	WRKY15	5.05703	0.802777	1102-5ltr	192	201	+	GCGTCATCTC
MA1204.1	AGL13	9.65725	0.802771	1102-5ltr	180	197	-	TGACGCAAAACAGTAAAT
MA0996.1	ERF043	4.6417	0.802704	1102-5ltr	70	77	+	AGTCGGCA
MA1076.1	WRKY15	5.05282	0.802658	1102-5ltr	404	413	+	AGTTCAATCC
MA0583.1	RAV1(var.2)	6.61603	0.802614	1102-5ltr	242	253	-	TACAGCTGGGAA
MA1393.1	MYB70	6.26005	0.802508	1102-5ltr	378	391	+	TCACCGTTTCACCC
MA1413.1	UIF1	3.06352	0.802468	1102-5ltr	279	288	+	ATATAACCAG
MA1690.1	ARF25	6.43369	0.802457	1102-5ltr	265	279	-	TAGCCAGGGACAAAT
MA0984.1	DOF5.7	3.04936	0.802456	1102-5ltr	329	336	-	CTAAAGTA
MA1198.1	HAT2	4.97476	0.802391	1102-5ltr	228	238	+	CTCAGTCATTT
MA0986.1	DREB2C	5.04867	0.802339	1102-5ltr	31	38	-	CAGCGACT
MA1251.1	DEAR5	6.60287	0.802295	1102-5ltr	29	47	-	CTTCTCTGTCAGCGACTTC
MA1324.1	GATA20	5.77694	0.802252	1102-5ltr	260	267	+	TTCGGATT
MA1372.1	STZ	3.26082	0.80225	1102-5ltr	328	338	+	CTACTTTAGTT
MA0554.1	SOC1	7.56008	0.802215	1102-5ltr	363	377	+	GTTTTCCTCTTTTTC
MA1684.1	Foxn1	0.715198	0.802214	1102-5ltr	43	48	+	AGAAGA
MA1684.1	Foxn1	0.715198	0.802214	1102-5ltr	299	304	+	AGGAGC
MA1684.1	Foxn1	0.715198	0.802214	1102-5ltr	350	355	+	AGAACC
MA1168.1	MYR2	5.47675	0.802214	1102-5ltr	8	21	+	ACTGGATTATTCAG
MA1094.1	WRKY8	4.31337	0.80218	1102-5ltr	168	176	-	CGGTCTGCT
MA1086.1	WRKY43	5.36735	0.802134	1102-5ltr	97	106	-	AAGTGAAAAC
MA1070.1	TGA7	4.74015	0.802124	1102-5ltr	421	430	+	TATGAGTTCT
MA0944.1	ARF8	4.30751	0.8021	1102-5ltr	337	345	+	TTTGTTAGA
MA1275.1	AT1G47655	4.5035	0.8021	1102-5ltr	233	243	-	AATAAAAATGA
MA0034.1	Gam1	5.59568	0.802088	1102-5ltr	280	289	+	TATAACCAGC
MA1057.1	SPL12	4.40777	0.801885	1102-5ltr	131	138	+	TGCACGTA
MA0979.1	ERF008	5.06131	0.801729	1102-5ltr	31	38	-	CAGCGACT
MA0944.1	ARF8	4.29281	0.801706	1102-5ltr	162	170	-	GCTGTTGAT
MA1088.1	WRKY48	3.78916	0.801642	1102-5ltr	75	84	+	GCAGTCTCCT
MA0989.1	PHYPADRAFT_153324	3.52817	0.801572	1102-5ltr	295	303	+	TGAAAGGAG
MA0982.1	DOF2.4	3.43864	0.801352	1102-5ltr	96	102	-	GAAAACG
MA0982.1	DOF2.4	3.43864	0.801352	1102-5ltr	362	368	-	GAAAACG
MA1016.1	GATA15	3.60162	0.801311	1102-5ltr	139	147	-	CCCGATAGT
MA1357.1	bHLH80	5.82192	0.801262	1102-5ltr	99	109	-	TTCAAGTGAAA
MA1042.1	MYB59	4.58931	0.801214	1102-5ltr	336	343	+	GTTTGTTA
MA1363.1	bHLH69	9.49602	0.801198	1102-5ltr	93	107	+	CGTCGTTTTCACTTG
MA1088.1	WRKY48	3.77144	0.801057	1102-5ltr	64	73	-	GACTTCAAGT
MA0044.1	HMG-1	4.68687	0.801009	1102-5ltr	236	244	+	TTTTTATTC
MA1026.1	ATHB-15	5.14965	0.801005	1102-5ltr	12	19	-	GAATAATC
MA1085.1	WRKY40	3.36274	0.800886	1102-5ltr	214	221	-	AGTTCAGT
MA0987.1	PHYPADRAFT_140773	3.38362	0.800773	1102-5ltr	163	172	+	TCAACAGCAG
MA1398.2	KUA1	6.29968	0.800746	1102-5ltr	119	129	-	ATCTTAGCCCT
MA1013.1	GATA10	4.52909	0.800722	1102-5ltr	45	52	+	AAGAACTG
MA1013.1	GATA10	4.52909	0.800722	1102-5ltr	125	132	+	AAGATGTG
MA1383.1	KAN2	8.16136	0.800499	1102-5ltr	233	247	+	TCATTTTTATTCCCA
MA1393.1	MYB70	6.13342	0.800388	1102-5ltr	212	225	+	TAACTGAACTTTTG
MA1055.1	SPL1	5.1433	0.800386	1102-5ltr	390	397	+	CCGCACAG
MA1055.1	SPL1	5.1433	0.800386	1102-5ltr	390	397	-	CTGTGCGG
MA0994.1	ERF8	5.61089	0.800351	1102-5ltr	34	43	+	CGCTGACAGA
MA0984.1	DOF5.7	2.97801	0.80033	1102-5ltr	94	101	-	AAAACGAC
MA0982.1	DOF2.4	3.40972	0.80014	1102-5ltr	313	319	+	GAACAGC
MA1040.1	MYB46	3.79926	0.800099	1102-5ltr	340	347	+	GTTAGATT
MA0981.1	DOF1.8	3.55618	0.800036	1102-5ltr	62	71	-	CTTCAAGTCT
